# Supplementary material for: Pan-cancer gene signature analysis of macrophage polarization and compound prediction for reprogramming tumor-associated macrophages toward M1-like macrophages
Source: Cancer Pathog Ther. 2025 May 20;4(2):136–44. doi: 10.1016/j.cpt.2025.05.002 (PMC12818233; doi:10.1016/j.cpt.2025.05.002)
Supplement: Multimedia component 1 [file mmc1.xlsx]

## Sheet: Table S1
Table S1: Transcriptional analysis of M1-like and M2-like TAMs polarization-related DEGs in thirty-one TCGA solid cancer-types
Gene	Regulation	TCGA cancer-type Count	Brain	Head and neck	Thyroid	Thymus	Lung	Lung	Esophagus	Stomach	Liver	Bile duct	Pancreas	Colon	Rectum	Adrenal gland	Adrenal gland	Kidney	Kidney	Kidney	Bladder	Breast	Ovary	Cervix	Cervix	Uterus	Uterus	Pleura	Prostate	Testis	Bone and soft tissue	Skin	Eye
			LGG	HNSC	THCA	THYM	LUAD	LUSC	ESCA	STAD	LIHC	CHOL	PAAD	COAD	READ	ACC	PCPG	KICH	KIRC	KIRP	BLCA	BRCA	OV	CSCC	ECAC	UCEC	UCS	MESO	PRAD	TGCT	SARC	SKCM	UVM
AIM2	Up-regulated genes	21	0	0.96478	2.88441	1.37845	0	0.700505	1.47094	0.990913	0	0	0	1.60897	0.695619	5.15723	0	0	0.697371	1.63685	0	1.40181	0.879495	0	2.2267	1.31861	0	1.7505	0.639972	1.80434	0.772981	1.49414	3.2988
BATF2	Up-regulated genes	23	0.981409	1.41567	1.52853	0	0.848174	0.719925	2.1469	0.781742	0.957356	0	0.815075	0.749901	0	0.852023	0.728891	0	0.736926	0	0	1.19194	0.63531	0.652205	0	1.38616	0	1.42719	0.685756	0.642313	1.11997	0.782825	0.672199
CCL19	Up-regulated genes	21	1.50621	0.920693	3.6374	0	1.06656	1.2656	0	0	1.33627	0	0	0.783189	0	5.48918	3.35068	0	1.16137	3.5217	0	2.23432	1.40442	2.2863	0	1.83336	3.83728	0	0.581734	2.05953	3.26651	1.81639	2.62115
CCL5	Up-regulated genes	24	1.17456	0.595415	2.08255	1.34847	1.25319	1.21298	1.41488	0.801033	0.91183	0	0.677279	1.16441	0	2.48392	0.928926	0	1.05429	0.969916	0	1.73721	0.831028	0	0	1.58143	2.27319	2.1654	0	1.58194	1.9623	1.05882	2.4907
CCR5	Up-regulated genes	21	0.865178	0.824075	1.61149	1.73276	0.669035	0.631341	1.39048	0	0.618174	0	0	0.735656	0	1.90047	0.897854	0	0.673661	0	0	1.13451	0	0	0	0.973886	1.67631	1.53671	0.596057	1.38197	1.67136	1.44119	2.41813
CD2	Up-regulated genes	22	1.5355	0.875249	1.97786	0	0.8687	0.817801	1.47967	0	0.915935	0	0	0.639392	0	2.65366	1.09611	0	0.872961	0.764515	0	1.65472	0.841837	0	0	1.32322	2.54371	1.89717	0.65398	1.58306	2.18709	1.61332	2.92537
CD3D	Up-regulated genes	20	1.39759	0.835673	2.25959	0	0.837975	0.796349	1.23662	0	0.859108	0	0	0	0	2.65348	0.989597	0	0.977029	1.00942	0	1.74811	0.799752	0	0	1.45758	2.28989	1.82393	0	1.54634	1.92705	1.44063	2.99836
CD3E	Up-regulated genes	21	1.36938	0.916972	2.14179	0	0.874912	0.720432	1.26529	0	0.93385	0	0	0.609741	0	2.30971	0.888125	0	0.964923	0.773205	0	1.76035	0.799297	0	0	1.33388	0	1.60827	0.610192	1.63657	2.28406	1.23787	2.56217
CD3G	Up-regulated genes	20	0	0.96658	2.13631	0	0.804869	0.60739	1.57676	0	0.883971	0	0	0	0	2.07378	1.08306	0	0.758304	0.843077	0	1.72131	0.746816	0.622999	0	1.17309	0	1.88007	0.837571	1.26623	2.51444	1.69971	2.84022
CD8A	Up-regulated genes	25	0.906101	1.16934	1.78811	0	1.14321	1.02264	1.49434	0.841344	1.23904	0	0.616659	1.10562	0	2.23772	0	0	1.20554	1.32715	0.617393	1.65585	0.873586	0.597012	0	1.64703	1.57027	2.32167	0.666852	1.33308	2.81819	1.62046	2.93189
CD96	Up-regulated genes	21	1.3515	0.791449	1.242	0	0.768248	0.711923	1.1268	0	0.73861	0	0	0.641404	0	0	0.804349	0	0.683351	0.593079	0	1.54901	0.590085	0	0	0.872251	1.7573	1.21614	0.713221	1.43882	1.97334	1.7613	2.66022
CRTAM	Up-regulated genes	21	0	0.8461	2.01571	0.598528	0.743409	0.79081	1.07474	0.640561	0.752644	0	0	1.12793	0	2.36243	0	0	0.868257	0.728063	0	1.30028	0	0	0	1.23153	1.59424	0.844667	0.640636	1.35054	1.3483	1.62531	3.02158
CXCL10	Up-regulated genes	30	3.44002	1.68268	3.02467	1.2427	1.32691	1.28613	2.63241	1.59834	1.67334	1.6251	2.15958	1.67001	1.21928	3.21324	1.7912	1.53078	1.37931	2.3086	0	1.88823	1.23576	1.52342	3.64895	1.60659	2.77641	2.60192	1.55246	1.32276	2.68738	2.50419	4.26333
CXCL11	Up-regulated genes	29	2.89128	1.60764	3.52492	1.33134	1.88674	1.29684	3.19862	1.74998	1.33315	0	2.30309	1.75618	1.80129	2.60506	1.82791	1.11323	1.49908	2.72869	0	1.81089	1.31709	1.42015	3.57305	2.1099	2.72227	3.08308	1.32568	1.49522	3.02494	2.32937	3.50639
CXCL13	Up-regulated genes	24	0	0.853486	3.3809	3.10489	0.926743	1.90708	2.14132	0	0	0	0	1.45878	1.0371	2.60419	2.80176	1.29683	1.76967	4.78565	0.679757	0	1.25461	1.15654	3.52858	1.53532	2.52765	2.38465	0.630158	0	3.02111	1.9928	5.56436
CXCL9	Up-regulated genes	28	3.04963	1.65644	4.02364	1.90008	1.93243	1.47497	2.56394	1.42425	2.12041	0	2.93115	1.62484	1.35075	3.50386	2.32503	0	1.57967	2.86374	0	2.38116	0.870069	1.14645	3.10173	1.70365	4.73336	3.66358	1.73779	2.33333	4.22559	2.42138	4.91523
CXCR2P1	Up-regulated genes	24	1.28079	1.31882	2.18345	1.28323	1.6673	1.08993	1.86591	0.938746	0.775228	0	1.71281	1.04445	0.798941	0	2.22297	0	1.21479	0	0	1.67356	0.971151	0	2.93763	0.945356	0	3.78593	1.24592	1.73066	3.40462	2.01316	3.88719
CXCR3	Up-regulated genes	21	0	1.03168	1.50644	0.772078	1.03323	0.833476	1.427	0	1.04886	0	0	0	0	2.3174	1.38333	0	1.06908	1.07711	0	1.74396	0.777637	0	0	1.48506	2.5451	1.89088	0.837076	1.53778	2.32943	1.33186	3.08144
CXCR6	Up-regulated genes	22	1.1098	0.895662	1.93338	1.62701	0.916618	0.800678	1.14057	0.653888	0.905132	0	0.600259	0	0	2.3341	1.20992	0	0	0	0	1.44317	0.863508	0	0	1.22433	2.08412	2.29418	0.582493	1.8629	2.00087	1.11207	2.63981
ETV7	Up-regulated genes	22	1.44384	1.12096	1.30838	0	0.699454	0.842258	0.863888	0.657448	1.03274	0	0	0.973539	0	0	1.19012	0	0.82068	0	0	1.115	0.62627	0	1.10087	0.936615	2.0088	0.99185	0.706604	1.56222	1.55081	1.73911	2.45509
FASLG	Up-regulated genes	23	0	1.12875	2.08825	1.76167	1.28335	1.18893	1.46177	0.876218	0.892168	0	0.822836	1.14185	0	0	0	0	1.03705	1.12884	0	1.63413	1.02012	0	1.34525	1.22302	2.67922	2.05185	0.782662	1.55753	2.56777	1.71344	3.40279
FCRL3	Up-regulated genes	21	0	0.895948	3.2412	1.4845	0.92509	0	1.91232	0	1.7006	0	0	0.667848	0	0	0	0	1.15846	1.81617	0.661726	2.23162	1.02725	0.650754	0	1.30679	2.81574	1.82736	0.907373	2.00527	3.75355	2.11237	2.38968
GBP1	Up-regulated genes	25	1.38299	1.2754	1.08187	0.913041	1.19487	0.973694	1.47576	0.730026	0	0	0.750776	1.16544	0	1.62696	0	0	0.853832	0.967833	0	1.50057	0.605693	0.835763	1.70151	0.959062	1.34365	1.69479	0.600732	1.1234	1.44526	2.11526	3.7217
GBP1P1	Up-regulated genes	24	1.66648	0.949248	1.15789	0	1.10466	0	0.847874	0.822064	1.06752	0	0.957072	1.51416	0	1.8937	0.827927	0	0.957475	1.46867	0	2.0194	0.996253	0.803726	2.07375	1.32076	1.7656	1.53732	0	0.691485	1.81729	1.96734	3.8116
GBP4	Up-regulated genes	27	0.909181	1.53752	1.56632	1.30957	1.19579	1.09205	1.84813	1.42166	0.739522	0	0.988842	1.73511	0.90695	2.09334	0	0	0.735854	1.38208	0	1.6248	1.03251	1.03374	1.71177	1.26671	2.0589	2.2343	0.78249	1.19749	1.55106	2.33965	2.59819
GBP5	Up-regulated genes	29	1.84883	1.6922	2.58868	1.39682	1.44061	1.25038	2.80357	1.32266	1.90815	0	1.29374	1.40412	0.807469	2.6816	1.18878	0	1.11603	1.4573	0.790614	2.07559	0.895015	0.860667	2.34706	1.67129	2.46499	2.68725	1.11748	2.02344	2.55444	2.02616	3.32995
GZMA	Up-regulated genes	23	1.41264	1.1041	2.12502	1.47743	1.25232	1.04321	1.48058	0	0.811148	0	0	1.00536	0	2.56335	0.845552	0	0.950383	0.98712	0	1.60558	0.728394	0	0	1.01184	2.09627	1.72889	0.596754	1.6618	1.68425	1.43312	2.84705
GZMB	Up-regulated genes	22	1.32162	1.05589	1.81035	0.975698	1.44716	1.10597	1.06907	0.959829	0.941248	0	0.914534	0	0	2.38526	0	0	0.765854	1.43633	0	2.07058	0.739235	0	0	1.35021	2.36924	1.58754	0	1.55231	0.933989	1.43339	2.57983
GZMH	Up-regulated genes	25	1.13253	1.10065	1.70832	1.95525	1.18956	1.16984	1.25015	0.926161	0.697753	0	1.07864	1.42301	0	2.35651	0.917844	0	0.719292	0.652244	0.743102	1.38486	0.812243	0	0	1.87052	2.63336	2.08351	0	1.25664	1.56258	1.32368	2.30851
GZMK	Up-regulated genes	24	1.46772	1.01644	3.0371	1.86964	0.985601	0.644887	1.36278	0	0.867808	0	0	0.948274	0	2.07023	0.979003	0	1.24613	1.34358	0	1.88131	0.580181	0.582264	0	1.39235	2.44736	2.39613	0.724114	1.85671	2.71025	1.83081	3.0819
IDO1	Up-regulated genes	26	3.89965	2.18934	2.2217	1.56083	1.62288	1.31977	1.87993	1.95184	1.28773	0	2.3957	2.78342	2.27267	1.07115	0	0	0.890559	0.916243	0	2.55802	1.33395	0.915384	0	1.29078	1.45575	3.52308	1.3107	1.73415	1.92849	2.9505	3.87346
IGHG1	Up-regulated genes	22	1.51725	0.673419	4.3008	1.93077	1.02241	0.695765	0	0	2.25543	0	0	0.656764	0	4.89419	0	1.72887	0.995144	2.21784	1.03466	1.46467	0.85038	0	0	1.73042	2.28776	1.94188	0.90498	0	2.56771	1.35538	4.79553
IGHG3	Up-regulated genes	21	2.5863	0.629594	4.43783	1.57079	1.05928	0	0	0	1.85286	0	0	0.824443	0	3.9677	2.16872	2.19998	1.69187	2.54403	0.710294	1.5037	0.773157	0	0	1.44098	0	1.49825	0.898648	0	2.50687	1.82277	5.97701
IGHM	Up-regulated genes	23	2.28408	0.602418	3.23663	1.09879	1.3167	0.758998	2.21507	0	1.37226	0	0	0.67792	0	3.22653	1.13328	0	0.949263	0	1.74443	2.21945	0.808687	0	0	1.93846	1.9784	1.49697	1.14146	0.966979	2.84463	2.14581	4.85616
IGKC	Up-regulated genes	20	1.97671	0	4.0178	2.10784	0.998192	0.614357	0	0	2.28248	0	0	0	0	3.66891	1.80893	0	1.32929	1.73985	1.07985	1.38112	0.889554	0	0	1.78422	0	1.39015	0.770443	0.990888	2.3005	1.34597	5.48123
IGKV1-5	Up-regulated genes	21	2.52329	0.662153	4.56811	2.56768	1.02747	0.660825	0	0	1.91686	0	0	0	0	2.79175	1.30947	0	1.24102	1.7945	1.25046	1.69118	0.800198	0	0	1.85889	0	1.62879	0.846906	1.35133	2.40168	2.89142	4.08266
IGLV1-51	Up-regulated genes	20	1.6091	0	4.69543	4.10992	1.01841	0.641237	0	0	1.25339	0	0.764139	0.602464	0	2.46571	0	0	0.815554	2.23879	0.975412	0.819555	0	0	0	1.51191	1.97212	1.53391	0	1.13104	3.27128	1.90954	3.51216
IKZF3	Up-regulated genes	21	1.03504	0.893856	0.598959	0	0.753048	0	2.01487	0.679123	0.926882	0	0	0.703488	1.27937	2.21626	0.971506	0	0.935497	0.936634	0	1.29461	0.704575	0	0	0	0	1.7661	0.754299	1.68479	2.57522	1.70192	2.90901
IL21R	Up-regulated genes	20	0	0.889018	1.64358	0.782244	0.675062	0.793078	1.494	0	0.837317	0	0	0.726523	0	0	0	0	0	1.38861	0	1.17579	0.672879	0.584065	0	1.03364	1.81593	0.936126	0.748961	1.4439	1.09292	1.56955	2.65284
IL2RB	Up-regulated genes	24	1.38714	0.845995	1.41072	0.934249	0.930882	0.752277	1.08235	0	0.636051	0	0	0.807093	0	1.99002	0.824552	0	0.619685	0.980917	0	0.998773	0.706488	0	1.18855	0.841137	1.53075	0.977412	0.782991	1.32672	1.64671	0.925798	1.97555
IRF1	Up-regulated genes	21	0.691254	1.04604	1.09204	0	0.805236	0.900138	1.02512	0.62268	0	0	0	0.834615	0	1.26101	0	0	0.790064	0.590902	0	0.841276	0	0.64154	0.916824	0.767671	1.44283	1.18202	0	1.02317	1.06645	1.35531	2.4652
KLHDC7B	Up-regulated genes	22	0	0.843383	0	0	0.977177	1.35021	2.68199	0.827006	1.08132	0	0.80983	0.887085	0	1.81145	0	0	0.648657	1.55302	0	2.38175	0.621422	0.636238	1.93669	0.837967	0	1.86596	0.917834	1.32638	1.33613	1.54316	2.16339
LAG3	Up-regulated genes	24	0	0.945248	2.44181	2.09265	1.13557	1.12263	1.06808	0.93639	0.840112	0	0.702716	1.09536	0	1.67646	0.854218	0	1.46914	2.09822	0.590731	1.53248	0	0	1.41299	1.69249	1.43814	1.777	0	1.59618	1.42871	1.34946	3.19526
LGALS17A	Up-regulated genes	22	0	1.85398	2.86406	0	1.63429	1.98787	1.85752	1.75275	0	0	0	1.4417	1.07653	2.3761	0	0	1.63343	0	0	1.86538	0.673747	1.5481	4.26223	1.55321	1.81263	2.07984	1.55093	1.54348	3.10284	1.97185	4.61342
MS4A1	Up-regulated genes	20	0	1.39753	2.40812	1.26786	0.88421	0	3.62367	0	2.43412	0	0	0	0	0	1.46499	0	0.909183	2.3288	1.30998	2.60881	1.28816	0.983721	0	1.6181	2.39283	0	0.883446	2.41572	4.53108	4.1185	5.40523
NKG7	Up-regulated genes	25	0.958527	1.02572	1.94335	1.75653	1.19496	1.17082	1.1987	0.75359	0.82931	0	0.762443	1.16814	0	1.89921	0.610663	0	1.11974	1.50873	0.691183	1.78026	0.74344	0	0	1.5652	2.7104	1.89731	0	1.56501	1.92309	1.27306	2.56363
OR2I1P	Up-regulated genes	24	0.845393	1.5511	4.05058	3.19465	1.11249	1.6417	2.04122	1.16327	0	0	0.929358	1.54963	0	0	0	0	1.47315	2.1718	0	2.30117	0.949297	0.939304	2.58467	1.1299	4.81085	4.09344	1.00035	1.43704	3.87415	2.44133	4.3742
PRF1	Up-regulated genes	21	1.15217	0.891958	1.43246	0.790287	0.711642	0.898131	1.34039	0.649664	0.726526	0	0	0.813466	0	1.75793	0	0	0.684731	0.717645	0	1.56772	0.632026	0	0	1.20655	0	1.36407	0	1.32047	1.14176	1.27992	2.13939
PYHIN1	Up-regulated genes	24	0	0.764076	2.23498	1.33245	0.96532	0.735057	1.57658	0	0.980343	0	0	0.703924	0	2.49526	0.732982	0	0.88448	1.01531	0.743638	1.73017	0.921298	0.696047	0	1.32793	2.44527	1.41775	0.827667	1.76594	1.67994	1.93268	1.49097
RP11-1094M14.8	Up-regulated genes	20	0	0.981242	1.65599	0.867311	0.848138	0.782463	1.58358	0.722383	0.682025	0	0	0.743886	0	0	0	0	0.95962	0.620918	0	1.50279	0.716109	0.617172	0	1.23554	0	1.41178	0	1.51735	2.16111	2.08025	2.36987
RUFY4	Up-regulated genes	20	0.664862	0.951189	1.94447	0	0.942757	0.887381	2.58849	1.15219	0.676392	0	0.752049	0	0	0	0.998454	0	1.55137	0.651606	0	0.884291	0	1.39487	2.02905	1.10787	0	1.67024	0.954985	1.3865	0	1.81519	0
SH2D1A	Up-regulated genes	24	0	0.833342	2.52009	0	0.927192	0.677654	1.52982	0.59324	1.05762	0	0	0.730344	0	2.31657	0.870515	0	0.912341	0.95362	0.594954	1.89513	0.824992	0.755211	1.43948	1.50125	2.30033	1.75752	0	1.70751	1.66204	2.15533	3.86355
SIRPG	Up-regulated genes	22	0	1.0171	2.45995	0	1.04248	0.931952	1.31274	0.621895	1.18981	0	0	0.743371	0	2.84671	0	0	1.2657	1.22233	0	1.90278	0.846181	0	1.36158	1.59948	2.65515	2.30377	0.871732	1.59695	2.49492	1.45755	3.22276
SIT1	Up-regulated genes	22	0	0.793191	2.20324	0	0.788932	0.589313	1.37465	0	0.97429	0	0	0	0	1.88076	1.04749	0	1.00468	1.11024	0.616832	1.64612	0.743759	0.596115	0	1.33484	1.74128	1.69571	0.622186	1.30378	2.12992	1.47283	2.64988
SLA2	Up-regulated genes	22	0	0.972541	1.95319	0	0.870933	0.898854	1.40713	0.58749	0.738523	0	0	0.76537	0	1.36451	0.648163	0	0.850503	0.765883	0.62372	1.68752	0.680802	0	0	1.23808	1.71487	1.52239	0	1.29599	2.00702	1.46571	2.52798
SLAMF1	Up-regulated genes	20	0	0.700819	2.01589	0	0.790582	0.622807	1.1129	0	0.76264	0	0	0	0	2.27776	1.13458	0	0.621462	0	0.948473	1.64523	0.732994	0	0	1.04917	1.77096	1.28321	0.622491	1.55101	1.88923	1.65254	2.32166
SLAMF6	Up-regulated genes	21	1.2455	0.779611	2.63572	0.597936	0.847922	0	1.51029	0	0.948706	0	0	0	0	1.94524	0.838429	0	0.75413	0.69778	0	1.70738	0.753771	0	0	1.27162	1.40138	1.28936	0.769162	1.57944	1.93078	1.60253	2.83046
SLAMF7	Up-regulated genes	22	1.135	0.657567	3.09879	1.59452	0.935472	0.721498	0	0	1.07864	0	0.622772	0	0	2.34064	1.03034	0	0.799484	0.700217	0.603505	1.44126	0.680294	0	0	0.800434	1.96766	2.53391	0.712181	2.06933	2.45111	1.43375	0
SP140	Up-regulated genes	22	0	0.829328	2.12721	1.3609	0.698007	0	1.91756	0	0	0	0	0.970746	0	1.75699	0.885332	0	0.659394	0.716532	0.734757	1.29798	0.702783	0.624019	0	1.3007	1.12316	0.79681	0.581745	1.49416	1.47897	1.49938	2.52721
STAT1	Up-regulated genes	20	0.812043	0.909066	0.924857	0	0.886695	0.760421	0.931428	0.6004	0.7015	0	0.624515	0.81105	0	0	0	0	0	0	0	0.779134	0	0.6213	1.64965	0	0.804835	1.19131	0.739691	1.07034	1.36905	1.06522	1.83973
TAP1	Up-regulated genes	22	0.632719	0.970692	1.04281	0	0.962077	0.841948	0.803304	0.645467	0.694589	0	0	0.912068	0	0	0	0	0.597054	0	0	1.14498	0.738961	0.584838	1.33611	0.812303	1.11656	1.26962	0.661316	0.979851	1.08084	1.02089	2.07527
TBX21	Up-regulated genes	24	0.67152	1.01196	1.74803	0.609402	0.891267	0.771588	1.75928	0.68672	0.815578	0	0.636365	1.14473	0	1.6254	0	0	0	0	0.625447	1.72581	0.766566	0	1.21132	1.13732	1.23289	1.34836	0.617588	1.6384	1.82002	1.66766	2.51675
TIGIT	Up-regulated genes	26	0.587063	0.88429	2.23274	1.97082	0.983722	0.855578	1.66605	0	1.32261	0	0	0.915006	0.666283	2.83597	1.09971	0	1.08765	1.55036	0	1.85551	0.995036	0.640706	1.64294	1.5554	2.63137	1.88948	0.818099	1.35071	2.73344	1.6033	3.32622
TRAC	Up-regulated genes	22	1.2507	0.781137	2.0654	0	0.80255	0.789529	1.10087	0	1.00056	0	0	0	0	2.33284	0.781242	0	0.982127	0.859145	0	1.43576	0.845883	0.692681	0	1.32496	1.56138	1.87591	0.638868	1.36315	1.08311	1.27333	2.34603
TRBV28	Up-regulated genes	20	0	0.80483	2.2046	0	0.861646	0.75058	1.19312	0	0.937702	0	0	0	0	2.80025	0.974386	0	1.11039	0.917076	0	1.77458	0.883482	0	0	1.34992	2.21299	1.7472	0.608854	1.69186	1.90471	1.1145	2.56397
UBASH3A	Up-regulated genes	21	0	0.879504	2.09971	0	0.839253	0.883247	1.29599	0	0.843547	0	0	0.67207	0	1.19303	0	0	0.90677	0.740752	0	1.68618	0.665689	0.620843	0	1.15678	1.70855	1.60362	0.804559	1.38979	2.44278	1.46353	2.51141
UBD	Up-regulated genes	24	0.767336	1.6491	3.79509	2.33178	1.47567	1.69924	1.55761	1.09715	0	0	1.17855	1.55949	1.29143	0	0	0	1.20098	1.81093	0	2.22787	0.888384	0.830207	0	1.15607	3.8159	3.88867	0.994787	1.37678	3.65879	2.20766	4.19221
USP30-AS1	Up-regulated genes	21	0	1.14066	1.94038	0	0.809015	0.823832	1.62739	0.774806	0	0	0.754702	1.05074	0	0	0.810827	0	0.72545	0.890045	0	1.24774	0.848363	0	0	1.52225	2.0736	1.65782	0.665911	1.54624	1.73524	1.28675	2.68508
ZBP1	Up-regulated genes	21	1.3997	1.09511	2.67685	1.03154	1.01869	0.706087	1.78189	0	1.09287	0	0.605911	0	0	2.12784	0.898723	0	0.953059	0	0	1.16034	0	0	0	1.11205	1.15002	1.46439	0.841845	1.36626	1.97683	1.77063	3.0711
ZNF683	Up-regulated genes	23	0	1.32931	1.65146	0	1.45605	1.45583	1.76526	1.05249	0.919057	0	1.32511	1.88386	0	1.56239	1.54776	0	0.863182	0.725976	1.10722	1.6336	0.883448	0	0	1.45419	2.4408	1.68371	0	1.0079	1.71916	1.7512	2.34503
AC114498.1	Down-regulated genes	9	-0.984151	0	0	0	0	0	0	0	-1.28197	-2.3342	0	0	0	0	0	0	-0.760686	-0.640144	-0.768133	0	0	-1.14811	-2.41532	0	0	0	-1.95825	0	0	0	0
ACAN	Down-regulated genes	9	0	-0.908552	0	-1.47838	0	0	0	0	0	0	0	0	0	-1.7712	0	0	0	0	0	-1.73414	-0.757262	0	0	0	0	-1.37029	-0.757555	-0.598756	0	-0.949362	0
ALOX15B	Down-regulated genes	9	0	-0.778894	0	0	-0.728814	-0.93264	0	0	0	0	0	0	0	0	-1.29518	-1.58198	-0.650439	-1.9972	0	0	0	0	0	0	0	-1.46015	-0.757468	0	0	0	0
ANKRD1	Down-regulated genes	9	0	0	0	-1.5646	-1.05717	0	-1.81978	-0.901686	0	0	0	0	0	-1.95649	0	0	-0.95823	0	-0.921358	0	0	0	0	0	0	0	-1.38512	-3.17655	0	0	0
ARHGAP36	Down-regulated genes	9	0	0	0	0	0	0	0	0	-3.34976	-4.88327	0	0	0	-3.75654	0	0	0	0	-2.23301	-1.40444	0	0	-5.10925	0	0	0	-0.609707	0	-4.14874	0	-1.46356
BMP5	Down-regulated genes	9	0	-0.686399	0	0	0	-0.690156	0	-0.717753	0	0	0	-0.733966	0	0	0	0	0	0	0	0	-2.67339	0	0	-0.94832	0	0	-0.786334	-3.53531	-1.98864	0	0
C15orf59	Down-regulated genes	9	0	-0.694816	0	-0.779443	0	0	0	0	0	-1.6008	-0.771253	0	0	0	0	0	-1.16388	0	-0.631265	-0.591626	-0.933445	0	0	0	0	-0.992317	0	0	0	0	0
C2CD4C	Down-regulated genes	9	0	0	0	0	0	0	-1.20672	0	-1.24411	-1.70892	0	0	-0.682291	-1.80461	0	0	0	-0.722001	0	0	0	0	0	-0.720765	0	0	0	0	-2.22643	-2.10562	0
CACNA1G	Down-regulated genes	9	0	-0.648642	-1.09592	0	0	0	0	0	0	0	0	0	0	0	0	-5.05524	-1.86535	0	0	0	0	-0.713819	0	-0.582727	0	0	0	-0.953798	-0.992279	-0.804829	0
CACNA2D2	Down-regulated genes	9	0	0	0	0	-0.945259	-0.756417	0	0	0	-5.85379	0	-0.660502	0	0	0	0	0	0	0	-0.852957	-0.762248	0	0	-0.712298	0	-1.16828	0	0	-0.800529	0	0
CD177	Down-regulated genes	9	0	0	-0.867623	0	-1.1824	0	-2.05016	0	-0.789412	0	0	0	0	0	-2.49279	0	-3.32907	0	0	-1.77504	0	0	0	0	0	0	0	-3.3136	-2.64538	0	0
CHGA	Down-regulated genes	11	0	0	0	0	-0.952252	-3.2328	-1.40388	0	-1.25707	0	-1.46109	-1.24246	0	0	0	-6.27116	0	0	0	0	0	-1.2933	0	0	0	-2.5063	0	-1.79479	0	-2.9004	0
CHGB	Down-regulated genes	16	0	-1.50754	0	-1.43586	-2.46273	-0.762487	0	-1.46274	0	-3.34267	-2.34578	-1.43395	-0.915994	0	0	0	0	0	0	-3.20146	-2.86601	-2.74607	-4.35747	0	0	-4.82533	0	0	-2.9443	0	-2.21525
CHRNB2	Down-regulated genes	9	0	0	0	0	0	0	-1.00091	-1.40966	0	0	0	-1.28848	0	0	0	-2.69162	0	0	0	-1.12532	-2.07664	0	0	0	0	-1.4612	0	-1.41521	0	0	-1.09576
CLDN19	Down-regulated genes	9	-6.11125	-1.21789	0	0	0	0	0	0	-0.99178	0	0	0	0	0	0	0	0	0	-2.0593	0	-0.966396	0	0	-0.828881	0	0	0	-2.15336	-4.06553	-2.02653	0
CLSTN2	Down-regulated genes	9	0	0	0	0	0	0	-1.18455	0	-1.11499	0	-0.685761	0	-0.887195	0	0	0	-1.35818	0	-0.970815	-0.74968	0	0	0	0	0	0	0	-1.23129	0	-1.09624	0
COL11A1	Down-regulated genes	11	0	-0.865134	0	0	-0.771381	0	0	0	0	0	0	0	0	0	0	-4.2301	-1.98885	0	0	-0.829425	0	0	0	-0.682381	0	-1.18623	-1.01249	-2.87277	-1.05374	-1.38665	0
COL2A1	Down-regulated genes	9	0	-0.613541	0	0	0	0	0	0	0	0	-3.07859	-1.17374	0	0	0	0	0	0	-3.01993	-0.861958	-2.34182	0	-3.14986	0	0	0	0	-3.41048	-2.8443	0	0
CRLF1	Down-regulated genes	9	0	-0.616471	0	0	0	0	0	-0.928415	-1.85486	0	0	0	0	-1.67662	0	0	0	0	0	0	-1.34201	0	-3.33848	-0.747945	0	0	-0.586718	0	-3.09743	0	0
CTNNA2	Down-regulated genes	10	0	0	-0.631226	0	-1.30888	-2.94479	0	-1.19684	0	0	-1.39482	-0.750623	-2.37378	0	0	0	-1.48893	0	0	0	0	0	0	-0.611497	0	0	0	0	-1.36513	0	0
CYTL1	Down-regulated genes	11	0	-0.682669	0	-1.09815	-1.20871	0	-1.03744	-0.823107	0	0	0	0	-1.18672	0	0	0	-0.583871	0	0	0	0	0	-2.44156	-1.33617	0	0	0	-3.23957	-1.03643	0	0
DHRS2	Down-regulated genes	9	0	-1.64745	-3.58293	0	0	0	0	0	0	0	-1.33335	0	-1.8117	0	0	0	-1.94584	0	0	-0.781827	-2.13228	0	0	0	0	0	0	-2.39248	0	0	-2.26727
ECEL1	Down-regulated genes	9	0	0	0	0	0	0	0	0	-2.82682	0	0	0	0	0	0	-3.31129	0	-2.07385	0	0	-1.27988	-1.82006	-4.20601	0	0	0	-1.16747	-1.68477	-1.81462	0	0
EEF1A2	Down-regulated genes	9	0	0	-1.37279	-1.17473	0	0	0	0	0	0	0	-0.66909	0	0	0	0	-0.838192	0	0	-0.921182	0	0	-4.74104	0	0	0	-0.752419	-0.742302	0	-2.58471	0
F13A1	Down-regulated genes	9	0	0	0	0	-0.655007	-0.675009	-1.07776	-1.15893	-0.902192	0	0	0	0	0	0	-1.08527	-0.691198	0	-0.764322	0	0	0	0	0	0	0	0	-1.85143	0	0	0
FABP4	Down-regulated genes	9	-0.815577	-1.83799	0	0	-1.32393	0	0	0	-1.17035	0	0	0	0	0	0	0	0	0	0	0	0	0	0	-1.59596	0	-1.70471	-1.32796	-1.25329	0	0	-1.76748
FCGBP	Down-regulated genes	11	0	0	0	0	-0.676545	0	0	-1.1228	-0.67499	0	-0.937264	-0.677279	0	0	0	-2.26662	0	0	0	-1.02076	-0.643074	0	0	-0.814967	0	0	0	-0.644884	-0.844448	0	0
GAL	Down-regulated genes	9	0	-1.69631	0	0	-0.899462	0	0	0	0	0	-0.798731	0	0	0	0	0	0	0	-1.06694	0	-0.829424	-1.29386	0	0	0	0	0	0	-1.13941	-3.29702	-0.852085
GDF10	Down-regulated genes	10	-0.583314	0	0	-0.661381	-0.598394	-0.58158	0	0	0	-2.37196	0	-1.67522	0	0	0	0	0	0	0	0	0	0	0	0	0	-1.72789	-0.598226	-3.23973	-1.32547	0	0
HBA2	Down-regulated genes	9	0	0	0	0	0	0	0	0	0	0	0	0	-0.612752	0	-1.15381	0	0	-0.99575	0	-0.612743	0	0	-3.21675	0	0	0	-0.93872	-0.952058	-0.698067	0	-1.73251
HHIPL2	Down-regulated genes	9	0	-1.73522	0	0	0	0	-1.10438	0	0	-2.58993	-1.02784	0	0	-4.51913	0	0	0	0	-1.08134	-0.944874	-1.06323	0	0	-0.884221	0	0	0	0	0	0	0
HMP19	Down-regulated genes	10	0	0	0	0	-0.839437	-3.75773	0	-2.48665	0	-2.14359	-1.39035	0	0	-1.18246	0	-1.69846	0	0	0	-0.864078	0	0	0	-2.17598	0	0	0	-4.22203	0	0	0
HP	Down-regulated genes	10	0	0	0	0	-1.70004	-0.955786	0	0	0	0	-4.00943	0	-1.427	0	0	0	-2.86403	0	-1.27383	0	0	0	0	-0.667284	0	0	-0.849205	-1.60211	0	-2.88992	0
IGF2	Down-regulated genes	9	0	-0.692481	0	0	0	0	-1.06174	0	0	0	-1.82879	-0.909772	-2.19715	0	0	0	0	-1.40982	0	-0.729286	0	0	0	0	0	0	-2.3656	-2.02611	0	0	0
IL13RA2	Down-regulated genes	9	0	-1.66734	0	0	0	0	0	0	-1.63007	-3.11077	0	0	0	0	0	-1.95927	0	0	0	0	0	0	-3.53899	-1.19866	0	-2.02427	0	0	-1.30196	0	-1.40195
INHA	Down-regulated genes	10	0	-0.60198	0	0	0	0	0	-2.20149	-1.86537	-2.68952	0	0	0	-1.41189	0	0	-0.923533	-0.622982	-0.86349	0	0	-2.72199	0	0	0	0	0	0	-1.92039	0	0
KCNH6	Down-regulated genes	10	0	-3.52083	0	0	-0.97945	-2.56003	0	-1.32122	0	-6.65953	-1.69367	-0.736024	0	0	-0.76481	0	0	0	0	-1.57004	-1.53888	0	0	0	0	0	0	0	0	0	0
KCNK2	Down-regulated genes	11	0	-0.63009	0	0	-0.771451	-0.78916	-1.25467	-0.888591	0	0	-0.674123	0	0	0	0		-0.917283	0	0	-0.822836	0	0	0	-0.855867	0	0	0	-1.48598	0	0	-1.46609
KCNK3	Down-regulated genes	9	0	0	-0.632041	0	-0.778209	-0.598629	0	-1.14333	0	-4.97125	0	0	0	0	0	0	0	0	0	0	-0.844425	-1.93472	0	0	0	0	0	-1.71101	0	-2.21631	0
KCNQ2	Down-regulated genes	12	0	-1.20687	0	0	-1.91113	0	0	0	0	0	0	0	0	-3.83891	0	0	0	-2.21092	-1.83401	-1.43605	0	0	-4.01521	0	0	-1.20807	-0.812662	-1.01896	-2.45003	-3.50172	0
LINC00261	Down-regulated genes	9	0	0	-0.986853	0	-0.736485	0	0	0	0	0	0	-0.929399	0	0	-5.8556	0	-2.80979	0	0	-5.49808	-2.81283	-1.77774	0	0	0	0	0	-4.17612	0	0	0
LINC01314	Down-regulated genes	11	0	0	-0.720426	0	0	-0.647767	-1.90874	-1.7703	0	0	0	-0.883619	0	0	-1.54896	-1.94821	0	0	0	0	0	-2.31849	0	0	0	-1.18439	0	-1.04613	-1.92812	0	0
LY6H	Down-regulated genes	11	0	-2.05278	0	0	0	-1.18286	0	0	0	0	-2.80939	0	-1.20995	-1.64373	-1.4431	0	-0.758315	0	-1.52621	0	0	0	0	-1.62852	0	0	0	-1.83075	-1.46933	0	0
LYVE1	Down-regulated genes	11	0	0	0	0	0	-0.622229	-1.47195	-0.703808	-1.09017	0	0	0	-0.70904	-1.24409	0	0	0	0	-0.805207	0	-0.931378	0	0	0	0	-1.83517	0	-1.56836	-0.952275	0	0
MUC2	Down-regulated genes	9	0	-1.59072	0	0	0	0	0	-2.43123	0	-3.62595	0	-0.79242	0	0	0	0	0	0	0	-2.59856	-2.59667	0	-2.23714	-1.57506	0	0	0	-5.9345	0	0	0
MUC6	Down-regulated genes	9	0	-5.06733	0	0	0	0	0	0	0	0	0	0	-1.22876	0	0	-1.23395	0	0	0	-0.815104	-0.897395	-1.73043	0	0	-2.53875	-2.49216	0	-5.20206	0	0	0
NDNF	Down-regulated genes	10	0	-0.747256	0	0	-0.668142	-0.803881	0	-0.585758	-2.23308	-3.52846	0	-0.603372	0	0	0	0	0	0	0	-0.716193	0	0	0	-0.965945	0	0	0	-3.6337	0	0	0
NEFL	Down-regulated genes	9	0	0	-0.792981	0	0	0	0	0	-3.03598	0	-1.02198	-0.610672	0	0	0	-2.69583	-0.736872	0	-1.52928	0	0	0	-2.54094	0	0	0	0	-1.21854	0	0	0
NOTUM	Down-regulated genes	13	0	-2.14326	-3.29056	0	0	0	0	0	0	-5.9158	-1.99348	0	-1.22139	0	0	-4.14042	0	0	-3.14316	0	-2.29403	0	0	-0.786081	0	0	-1.01195	-2.17495	-1.72499	-3.28186	0
NPC1L1	Down-regulated genes	9	0	-0.595343	0	0	-1.10593	0	0	0	0	0	0	-0.786525	-1.33829	0	-0.65618	0	0	0	0	-0.667095	-0.79415	-0.951537	0	0	0	0	0	-3.72677	0	0	0
NTRK2	Down-regulated genes	9	0	0	0	0	0	0	-1.23494	-0.92167	-1.72998	0	0	0	0	0	0	0	0	0	0	-0.96987	-0.759242	-0.842691	-2.72877	0	0	0	0	-1.75729	0	0	-2.58843
PAPPA2	Down-regulated genes	9	0	-1.59682	0	0	-1.09533	0	0	0	0	0	-1.90883	0	0	0	-0.963717	0	-0.988734	0	0	0	0	-1.93183	0	0	0	-0.981536	0	-3.24517	-2.01986	0	0
PCSK1	Down-regulated genes	10	0	0	0	0	-2.29463	0	0	-1.72853	0	-5.38239	-1.16917	-0.896839	-1.05808	0	0	0	0	0	0	-3.15657	-0.903723	0	-3.39021	0	0	0	-1.09949	0	0	0	0
PEBP4	Down-regulated genes	9	0	0	0	0	-1.34724	-0.833257	0	-0.662832	0	-1.54099	0	0	0	0	0	0	-0.691439	0	0	-1.44857	0	0	0	-0.643314	0	-1.63969	0	-1.87881	0	0	0
PPBP	Down-regulated genes	9	0	-0.917388	0	0	-1.05672	-1.33359	-4.1126	0	0	0	-5.33861	-0.899273	0	0	0	0	0	0	0	0	0	0	0	0	0	0	0	-6.7745	-3.08995	-1.82364	0
PRSS2	Down-regulated genes	9	0	0	0	0	-1.01419	-0.758879	0	-1.88595	-3.86943	-3.70951	0	0	-3.04733	0	0	0	0	0	0	-0.596724	-0.824721	0	0	0	0	0	0	-4.32095	0	0	0
PTCHD1	Down-regulated genes	9	0	-1.14033	-0.911565	0	0	0	-1.20166	0	0	0	0	-0.611357	0	0	0	0	0	0	0	0	0	-0.962027	-2.16413	-0.762244	0	-1.7706	0	0	0	-2.17143	0
PTPRN	Down-regulated genes	10	0	0	0	0	-0.988083	-1.03449	0	-0.821615	0	0	-1.66218	0	0	0	0	-2.13212	0	0	0	-1.40138	-0.9338	-3.43369	0	-0.72935	0	-1.67099	0	0	0	0	0
RN7SK	Down-regulated genes	10	0	0	0	0	-1.41891	-0.813153	0	0	0	0	0	0	-0.848713	0	0	0	-2.41096	-0.957693	-4.8723	-6.16174	0	0	0	-3.89427	0	-1.19698	0	0	0	0	-0.894128
RNU4-2	Down-regulated genes	12	-0.700061	0	0	0	-2.08812	0	0	0	-0.707422	-1.566	0	0	-0.92526	0	0	0	-1.01265	-0.792975	-3.98601	-5.88502	0	-0.755645	0	-0.644766	0	-1.73954	0	0	0	0	0
RP11-401P9.4	Down-regulated genes	9	0	-1.11804	-0.925681	0	0	-0.784181	0	0	0	-2.13842	0	0	0	0	0	0	0	0	-0.81359	0	0	-1.04079	0	0	0	0	0	-1.89138	-1.01571	-1.27335	0
RUNDC3A	Down-regulated genes	10	0	0	0	0	0	-0.68668	0	-1.22583	0	0	-1.09071	-0.858807	0	0	0	0	0	0	0	-1.39364	-1.28063	0	0	0	0	-1.30357	0	-0.828669	-0.839014	-0.872542	0
SCG3	Down-regulated genes	10	0	0	0	0	-0.68118	-1.02592	0	-1.41573	0	-3.44739	0	0	-0.922298	0	0	0	0	0	0	-1.41662	-2.6681	0	-3.96915	0	0	-2.43974	0	0	0	-1.83596	0
SEZ6L	Down-regulated genes	9	0	0	-1.14207	0	0	0	0	-1.78057	-2.7574	-3.25086	-2.04489	0	0	0	0	0	0	0	0	-1.17433	-1.59798	0	0	0	0	0	0	-2.74474	0	-3.62475	0
SIX2	Down-regulated genes	9	0	0	-1.01938	0	0	0	0	0	0	0	-1.40445	-0.849585	0	0	0	-1.70399	-0.739419	0	-0.615089	0	-0.861788	0	0	0	0	0	0	0	-0.965849	-1.14284	0
SLC13A5	Down-regulated genes	9	0	-0.867325	-1.2494	0	0	0	0	0	0	0	0	0	0	0	0	0	-1.00003	0	-1.0065	0	0	0	0	-0.787493	-1.4214	0	0	-3.29606	-2.14649	-2.38729	0
SLC14A2	Down-regulated genes	9	0	0	-0.944134	-0.588089	-1.10731	0	0	0	0	0	0	0	0	0	0	0	-0.946004	0	0	-0.65531	0	0	-3.62756	-1.28188	0	-2.21798	0	-0.765064	0	0	0
SLC16A12	Down-regulated genes	9	0	0	0	0	-0.903646	0	0	-2.39627	0	-2.2832	0	0	0	0	-1.08613	0	0	0	-1.21278	0	-0.695915	0	0	-0.89015	0	-2.27836	0	-1.50732	0	0	0
SLITRK6	Down-regulated genes	12	0	0	0	-3.23925	-0.791257	-0.692952	0	-0.753226	0	-3.67539	0	-0.605258	0	0	-0.9088	0	0	0	0	-0.991753	0	0	0	0	-3.03077	-1.80814	0	-3.12934	-1.35004	0	0
SOSTDC1	Down-regulated genes	9	0	0	0	0	0	-0.774501	0	0	0	0	0	0	0	0	-2.18172	0	-1.16814	-1.12713	-1.82907	0	-0.663124	-1.46587	-3.47835	0	0	-2.99702	0	0	0	0	0
SPP1	Down-regulated genes	9	0	-0.935901	0	0	-0.599452	0	0	-0.809928	0	0	0	0	0	0	0	-1.52382	0	0	-1.18303	0	0	0	0	0	0	0	-0.622723	-0.887511	-1.25001	0	-1.3605
STK32B	Down-regulated genes	9	0	-0.964653	0	0	0	-0.665636	-1.15507	-0.657767	-0.869327	0	0	0	0	0	0	0	0	0	0	-0.812512	-0.639734	0	-2.19691	0	0	0	0	-0.949181	0	0	0
STMN2	Down-regulated genes	9	0	0	0	0	-1.79433	-1.29954	0	0	0	0	0	-0.590424	0	-3.70018	0	-6.3682	0	0	0	0	-1.7123	0	0	-0.681337	0	-2.75155	0	-4.6825	0	0	0
STXBP5L	Down-regulated genes	9	0	-1.39471	0	0	0	0	0	-0.977179	0	-6.13628	0	0	-0.951171	0	0	0	-1.90063	0	0	-0.889643	-0.909638	0	0	-0.610508	0	0	0	0	0	0	-1.74753
TFF3	Down-regulated genes	11	0	-1.25747	0	0	-0.730023	0	0	0	0	-4.71949	0	0	-0.626557	0	0	0	0	0	-1.034	-0.873443	0	0	0	-0.630431	0	-1.24575	-0.964894	-4.88218	0	0	-0.879354
TMEM59L	Down-regulated genes	12	0	-1.01782	-0.593468	0	-0.770213	0	0	-0.613021	0	0	-1.59175	0	0	-1.62534	0	-1.79377	-0.657549	0	-1.17084	0	-0.871607	0	0	0	0	0	0	-2.61765	-1.42075	0	0
TPH1	Down-regulated genes	9	0	0	-0.641797	0	0	-3.17898	0	0	0	0	0	-1.13633	-1.90149	-3.89289	0	0	0	0	0	-1.08806	0	-1.46454	0	-1.65641	0	0	0	0	-0.704019	0	0
TTR	Down-regulated genes	11	-12.4414	0	-2.43483	0	-1.08267	0	0	0	0	0	-1.8905	-0.951074	0	0	0	0	-2.77045	0	-1.79756	-1.36444	0	0	0	0	0	0	-0.822979	-6.73014	-1.71715	0	0
UPK3B	Down-regulated genes	9	0	0	-1.08343	0	-0.870821	-0.669547	0	0	-0.951637	0	-1.29675	0	-2.28172	0	0	0	0	0	0	0	0	-0.784795	0	0	0	0	0	-1.97597	-1.86516	0	0
VGF	Down-regulated genes	13	0	-0.702903	0	0	-2.30099	-1.9594	0	-0.929812	0	0	-1.71567	0	0	-2.00707	0	-2.9684	0	-1.72858	-1.271	0	-2.98129	-0.890137	0	-0.784546	0	-1.11585	0	0	0	0	0
WIF1	Down-regulated genes	14	0	-1.85694	0	0	0	0	0	0	0	0	0	-1.06103	0	-2.36506	-1.83056	0	0	0	-1.12186	-0.605517	-2.7161	-1.43778	0	-0.764146	0	-3.12447	-0.798169	-5.29367	-1.80338	-2.16063	0
WNT11	Down-regulated genes	9	0	0	0	0	0	0	-1.31413	-1.0119	0	0	0	0	-0.931084	0	0	0	-1.00337	0	0	0	-0.6533	-0.988986	0	-0.674154	0	0	0	-1.9845	0	0	-0.694076

## Sheet: Table S2
Table S2: Gene enrichment analysis and pathway analysis of M1-like and M2-like TAMs polarization-related DEGs in pan-caners
ID	Description	P value	P.adjust	GeneID	Count	Regulation	Enrichment analysis
GO:0002253	Activation of immune response	2.41059e-15	9.07184e-13	PYHIN1/FCRL3/SLA2/ZBP1/UBASH3A/TRAC/AIM2/SH2D1A/IRF1/IGKC/IGHM/IGHG3/IGHG1/GBP1/MS4A1/CD8A/CD3G/CD3E/CD3D	19	up	Biological Process (BP)
GO:1903131	Mononuclear cell differentiation	1.80155e-14	4.08819e-12	ZNF683/BATF2/FCRL3/SLAMF6/CRTAM/TBX21/IKZF3/UBD/SLAMF1/CCL19/LAG3/IRF1/MS4A1/CD8A/CD3G/CD3E/CD3D/CD2	18	up	Biological Process (BP)
GO:0002449	Lymphocyte mediated immunity	1.48091e-16	1.05736e-13	SLAMF6/SLA2/SLAMF7/CRTAM/IL21R/TBX21/CD96/SLAMF1/PRF1/NKG7/SH2D1A/LAG3/IL2RB/IGHG1/GZMB/CD8A/CD2	17	up	Biological Process (BP)
GO:0002443	Leukocyte mediated immunity	1.81053e-14	4.08819e-12	SLAMF6/SLA2/SLAMF7/CRTAM/IL21R/TBX21/CD96/SLAMF1/PRF1/NKG7/SH2D1A/LAG3/IL2RB/IGHG1/GZMB/CD8A/CD2	17	up	Biological Process (BP)
GO:0002757	Immune response-activating signaling pathway	4.33294e-14	8.15315e-12	FCRL3/SLA2/UBASH3A/TRAC/AIM2/SH2D1A/IRF1/IGKC/IGHM/IGHG3/IGHG1/GBP1/MS4A1/CD8A/CD3G/CD3E/CD3D	17	up	Biological Process (BP)
GO:0002764	Immune response-regulating signaling pathway	1.18486e-13	1.67214e-11	FCRL3/SLA2/UBASH3A/TRAC/AIM2/SH2D1A/IRF1/IGKC/IGHM/IGHG3/IGHG1/GBP1/MS4A1/CD8A/CD3G/CD3E/CD3D	17	up	Biological Process (BP)
GO:0030098	Lymphocyte differentiation	6.63287e-13	7.48851e-11	ZNF683/FCRL3/SLAMF6/CRTAM/TBX21/IKZF3/SLAMF1/CCL19/LAG3/IRF1/MS4A1/CD8A/CD3G/CD3E/CD3D/CD2	16	up	Biological Process (BP)
GO:0050851	Antigen receptor-mediated signaling pathway	1.87309e-16	1.05736e-13	FCRL3/SLA2/UBASH3A/TRAC/SH2D1A/IGKC/IGHM/IGHG3/IGHG1/GBP1/MS4A1/CD8A/CD3G/CD3E/CD3D	15	up	Biological Process (BP)
GO:0002429	Immune response-activating cell surface receptor signaling pathway	7.83901e-14	1.26432e-11	FCRL3/SLA2/UBASH3A/TRAC/SH2D1A/IGKC/IGHM/IGHG3/IGHG1/GBP1/MS4A1/CD8A/CD3G/CD3E/CD3D	15	up	Biological Process (BP)
GO:0002768	Immune response-regulating cell surface receptor signaling pathway	2.72601e-13	3.41963e-11	FCRL3/SLA2/UBASH3A/TRAC/SH2D1A/IGKC/IGHM/IGHG3/IGHG1/GBP1/MS4A1/CD8A/CD3G/CD3E/CD3D	15	up	Biological Process (BP)
GO:0009897	External side of plasma membrane	2.27286e-14	1.29553e-12	SLAMF6/SLAMF7/IL21R/SLAMF1/CXCL9/LAG3/CXCL10/IL2RB/IGKC/CCR5/MS4A1/CD8A/CD3G/CD3E/CD3D/CD2/FASLG	17	up	Cellular Component (CC)
GO:0098802	Plasma membrane signaling receptor complex	8.15594e-05	0.000581111	TRAC/TRBV28/IL2RB/CD8A/CD3G/CD3E/CD3D	7	up	Cellular Component (CC)
GO:0019814	Immunoglobulin complex	1.44162e-06	2.05432e-05	IGLV1-51/IGKV1-5/IGKC/IGHM/IGHG3/IGHG1	6	up	Cellular Component (CC)
GO:0042101	T cell receptor complex	8.62083e-06	8.18979e-05	TRAC/TRBV28/CD8A/CD3G/CD3E/CD3D	6	up	Cellular Component (CC)
GO:0072562	Blood microparticle	0.000109551	0.000693822	IGKV1-5/IGKC/IGHM/IGHG3/IGHG1	5	up	Cellular Component (CC)
GO:0042105	Alpha-beta T cell receptor complex	5.10134e-08	1.39659e-06	TRAC/CD3G/CD3E/CD3D	4	up	Cellular Component (CC)
GO:0044194	Cytolytic granule	7.35049e-08	1.39659e-06	PRF1/NKG7/GZMB/GZMH	4	up	Cellular Component (CC)
GO:0001772	Immunological synapse	1.17847e-05	9.59613e-05	CRTAM/GZMB/GZMA/CD3E	4	up	Cellular Component (CC)
GO:0071735	IgG immunoglobulin complex	3.96937e-06	4.52508e-05	IGKC/IGHG3/IGHG1	3	up	Cellular Component (CC)
GO:0044853	Plasma membrane raft	0.00624199	0.0355793	MS4A1/CD8A/FASLG	3	up	Cellular Component (CC)
GO:0003823	Antigen binding	2.08513e-10	2.81493e-08	IGLV1-51/TRBV28/IGKV1-5/TAP1/SLAMF1/LAG3/IGKC/IGHM/IGHG1	9	up	Molecular Function (MF)
GO:0005126	Cytokine receptor binding	3.34245e-06	9.02461e-05	CXCL13/STAT1/CXCL11/CCL19/CCL5/CXCL9/CXCL10/FASLG	8	up	Molecular Function (MF)
GO:0042379	Chemokine receptor binding	5.3077e-09	3.5827e-07	CXCL13/STAT1/CXCL11/CCL19/CCL5/CXCL9/CXCL10	7	up	Molecular Function (MF)
GO:0005125	Cytokine activity	1.38671e-05	0.000281336	CXCL13/CXCL11/CCL19/CCL5/CXCL9/CXCL10/FASLG	7	up	Molecular Function (MF)
GO:0001664	G protein-coupled receptor binding	5.20684e-05	0.000781026	CXCL13/STAT1/CXCL11/CCL19/CCL5/CXCL9/CXCL10	7	Up	Molecular Function (MF)
GO:0008009	Chemokine activity	1.44087e-08	6.4839e-07	CXCL13/CXCL11/CCL19/CCL5/CXCL9/CXCL10	6	Up	Molecular Function (MF)
GO:0004896	Cytokine receptor activity	1.45878e-05	0.000281336	IL21R/CXCR6/IL2RB/CXCR3/CCR5	5	Up	Molecular Function (MF)
GO:0045236	CXCR chemokine receptor binding	3.47433e-07	1.17259e-05	CXCL13/CXCL11/CXCL9/CXCL10	4	Up	Molecular Function (MF)
GO:0048020	CCR chemokine receptor binding	2.41185e-05	0.000407	CXCL13/STAT1/CCL19/CCL5	4	Up	Molecular Function (MF)
GO:0001637	G protein-coupled chemoattractant receptor activity	7.98722e-05	0.00098025	CXCR6/CXCR3/CCR5	3	Up	Molecular Function (MF)
hsa04060	Cytokine-cytokine receptor interaction	2.18732e-09	8.53056e-08	IL21R/CXCR6/CXCL13/CXCL11/CCL19/CCL5/CXCL9/CXCL10/IL2RB/CXCR3/CCR5/FASLG	12	Up	Kyoto Encyclopedia of Genes and Genomes (KEGG)
hsa04062	Chemokine signaling pathway	5.48116e-09	1.4251e-07	CXCR6/CXCL13/STAT1/CXCL11/CCL19/CCL5/CXCL9/CXCL10/CXCR3/CCR5	10	Up	Kyoto Encyclopedia of Genes and Genomes (KEGG)
hsa04061	Viral protein interaction with cytokine and cytokine receptor	2.77779e-10	2.16668e-08	CXCL13/CXCL11/CCL19/CCL5/CXCL9/CXCL10/IL2RB/CXCR3/CCR5	9	Up	Kyoto Encyclopedia of Genes and Genomes (KEGG)
hsa04659	Th17 cell differentiation	3.25268e-07	6.34272e-06	IL21R/TBX21/STAT1/IL2RB/CD3G/CD3E/CD3D	7	Up	Kyoto Encyclopedia of Genes and Genomes (KEGG)
hsa05162	Measles	1.72183e-06	2.68605e-05	STAT1/SLAMF1/IL2RB/CD3G/CD3E/CD3D/FASLG	7	Up	Kyoto Encyclopedia of Genes and Genomes (KEGG)
hsa04658	Th1 and Th2 cell differentiation	2.38647e-06	3.10241e-05	TBX21/STAT1/IL2RB/CD3G/CD3E/CD3D	6	Up	Kyoto Encyclopedia of Genes and Genomes (KEGG)
hsa04640	Hematopoietic cell lineage	3.66874e-06	4.08803e-05	MS4A1/CD8A/CD3G/CD3E/CD3D/CD2	6	Up	Kyoto Encyclopedia of Genes and Genomes (KEGG)
hsa05235	PD-L1 expression and PD-1 checkpoint pathway in cancer	3.71789e-05	0.000322217	BATF2/STAT1/CD3G/CD3E/CD3D	5	Up	Kyoto Encyclopedia of Genes and Genomes (KEGG)
hsa05142	Chagas disease	7.16228e-05	0.000557233	CCL5/CD3G/CD3E/CD3D/FASLG	5	Up	Kyoto Encyclopedia of Genes and Genomes (KEGG)
hsa05340	Primary immunodeficiency	1.99859e-05	0.000194862	TAP1/CD8A/CD3E/CD3D	4	Up	Kyoto Encyclopedia of Genes and Genomes (KEGG)
GO:0001503	Ossification	5.70145e-06	0.00445853	NOTUM/SIX2/WNT11/TPH1/SPP1/IGF2/GDF10/COL11A1/COL2A1/BMP5	10	Down	Biological Process (BP)
GO:0043583	Ear development	2.16748e-06	0.00338994	SLITRK6/CYTL1/SIX2/KCNK3/KCNK2/COL11A1/COL2A1/BMP5	8	Down	Biological Process (BP)
GO:0010975	Regulation of neuron projection development	0.000348954	0.035137	NDNF/STMN2/SPP1/NTRK2/NEFL/CTNNA2/CHRNB2/BMP5	8	Down	Biological Process (BP)
GO:1903532	Positive regulation of secretion by cell	0.000125787	0.0349769	CD177/GAL/ANKRD1/SPP1/PCSK1/INHA/CHRNB2	7	Down	Biological Process (BP)
GO:0051047	Positive regulation of secretion	0.000222042	0.035137	CD177/GAL/ANKRD1/SPP1/PCSK1/INHA/CHRNB2	7	Down	Biological Process (BP)
GO:0048839	Inner ear development	0.000101751	0.0349769	SLITRK6/CYTL1/KCNK3/KCNK2/COL11A1/COL2A1	6	Down	Biological Process (BP)
GO:0051216	Cartilage development	0.000134183	0.0349769	CYTL1/SIX2/WNT11/COL11A1/COL2A1/BMP5	6	Down	Biological Process (BP)
GO:0050807	Regulation of synapse organization	0.000289426	0.035137	SLITRK6/CLSTN2/NTRK2/NEFL/CTNNA2/CHRNB2	6	Down	Biological Process (BP)
GO:0050803	Regulation of synapse structure or activity	0.000331378	0.035137	SLITRK6/CLSTN2/NTRK2/NEFL/CTNNA2/CHRNB2	6	Down	Biological Process (BP)
GO:0030277	Maintenance of gastrointestinal epithelium	8.10613e-05	0.0349769	TFF3/MUC6/MUC2	3	Down	Biological Process (BP)
GO:0034774	Secretory granule lumen	2.94462e-05	0.00145657	SCG3/TTR/PRSS2/PPBP/PCSK1/IGF2/HP/F13A1	8	Down	Cellular Component (CC)
GO:0060205	Cytoplasmic vesicle lumen	3.14538e-05	0.00145657	SCG3/TTR/PRSS2/PPBP/PCSK1/IGF2/HP/F13A1	8	Down	Cellular Component (CC)
GO:0031983	Vesicle lumen	3.2855e-05	0.00145657	SCG3/TTR/PRSS2/PPBP/PCSK1/IGF2/HP/F13A1	8	Down	Cellular Component (CC)
GO:0043025	Neuronal cell body	0.000600438	0.0112105	GAL/SEZ6L/STMN2/VGF/PTPRN/PCSK1/KCNK2/INHA	8	Down	Cellular Component (CC)
GO:0005788	Endoplasmic reticulum lumen	0.000179467	0.00596727	NOTUM/SCG3/VGF/SPP1/COL11A1/COL2A1/CHGB	7	Down	Cellular Component (CC)
GO:0150034	Distal axon	0.00063919	0.0112105	STMN2/PTPRN/PCSK1/NTRK2/NEFL/KCNK2	6	Down	Cellular Component (CC)
GO:0031838	Haptoglobin-hemoglobin complex	0.000762876	0.0112105	HP/HBA2	2	Down	Cellular Component (CC)
GO:0098981	Cholinergic synapse	0.000762876	0.0112105	NEFL/CHRNB2	2	Down	Cellular Component (CC)
GO:0005583	Fibrillar collagen trimer	0.000913205	0.0112105	COL11A1/COL2A1	2	Down	Cellular Component (CC)
GO:0098643	Banded collagen fibril	0.000913205	0.0112105	COL11A1/COL2A1	2	Down	Cellular Component (CC)
GO:0048018	Receptor ligand activity	2.92804e-07	6.38313e-05	GAL/CRLF1/WNT11/VGF/TTR/SPP1/PPBP/INHA/IGF2/GDF10/CHGB/BMP5	12	Down	Molecular Function (MF)
GO:0005125	Cytokine activity	2.81992e-05	0.00132091	CRLF1/WNT11/SPP1/PPBP/INHA/GDF10/BMP5	7	Down	Molecular Function (MF)
GO:0022836	Gated channel activity	0.000154255	0.0037364	KCNH6/CACNA2D2/CACNA1G/KCNQ2/KCNK3/KCNK2/CHRNB2	7	Down	Molecular Function (MF)
GO:0022839	Monoatomic ion gated channel activity	0.000154255	0.0037364	KCNH6/CACNA2D2/CACNA1G/KCNQ2/KCNK3/KCNK2/CHRNB2	7	Down	Molecular Function (MF)
GO:0005261	Monoatomic cation channel activity	0.000210449	0.00458778	KCNH6/CACNA2D2/CACNA1G/KCNQ2/KCNK3/KCNK2/CHRNB2	7	Down	Molecular Function (MF)
GO:0005179	Hormone activity	6.46083e-06	0.00070423	GAL/VGF/TTR/INHA/IGF2/CHGB	6	Down	Molecular Function (MF)
GO:0022843	Voltage-gated monoatomic cation channel activity	1.42229e-05	0.00103353	KCNH6/CACNA2D2/CACNA1G/KCNQ2/KCNK3/KCNK2	6	Down	Molecular Function (MF)
GO:0008083	Growth factor activity	3.0296e-05	0.00132091	VGF/PPBP/INHA/IGF2/GDF10/BMP5	6	Down	Molecular Function (MF)
GO:0005244	Voltage-gated monoatomic ion channel activity	7.67076e-05	0.00238889	KCNH6/CACNA2D2/CACNA1G/KCNQ2/KCNK3/KCNK2	6	Down	Molecular Function (MF)
GO:0022832	Voltage-gated channel activity	7.67076e-05	0.00238889	KCNH6/CACNA2D2/CACNA1G/KCNQ2/KCNK3/KCNK2	6	Down	Molecular Function (MF)
hsa04934	Cushing syndrome	0.00436087	0.165713	CACNA1G/WNT11/KCNK3/KCNK2	4	Down	Kyoto Encyclopedia of Genes and Genomes (KEGG)
hsa04927	Cortisol synthesis and secretion	0.00273577	0.165713	CACNA1G/KCNK3/KCNK2	3	Down	Kyoto Encyclopedia of Genes and Genomes (KEGG)
hsa04060	Cytokine-cytokine receptor interaction	0.00868325	0.187991	PPBP/INHA/IL13RA2/GDF10/BMP5	5	Down	Kyoto Encyclopedia of Genes and Genomes (KEGG)
hsa04974	Protein digestion and absorption	0.00989428	0.187991	PRSS2/COL11A1/COL2A1	3	Down	Kyoto Encyclopedia of Genes and Genomes (KEGG)
hsa04010	MAPK signaling pathway	0.0403681	0.33281	CACNA2D2/CACNA1G/NTRK2/IGF2	4	Down	Kyoto Encyclopedia of Genes and Genomes (KEGG)
hsa05226	Gastric cancer	0.026386	0.33281	WNT11/MUC2/CTNNA2	3	Down	Kyoto Encyclopedia of Genes and Genomes (KEGG)
hsa04390	Hippo signaling pathway	0.0301813	0.33281	WNT11/CTNNA2/BMP5	3	Down	Kyoto Encyclopedia of Genes and Genomes (KEGG)
hsa04310	Wnt signaling pathway	0.0374841	0.33281	NOTUM/WIF1/WNT11	3	Down	Kyoto Encyclopedia of Genes and Genomes (KEGG)
hsa04929	GnRH secretion	0.0312466	0.33281	CACNA1G/SPP1	2	Down	Kyoto Encyclopedia of Genes and Genomes (KEGG)
hsa05412	Arrhythmogenic right ventricular cardiomyopathy	0.0437908	0.33281	CACNA2D2/CTNNA2	2	Down	Kyoto Encyclopedia of Genes and Genomes (KEGG)

## Sheet: Table S3  
Table S3: Identification of hub genes using cytoHubba and MCODE clustering algorirthm
Regulation	Name	MCODE::Clusters	MCODE:: Node Status	AverageShortestPathLength	BetweennessCentrality	ClosenessCentrality	ClusteringCoefficient	Degree	Eccentricity	MCODE:: Score	NeighborhoodConnectivity	NumberOf UndirectedEdges	Radiality	Stress	TopologicalCoefficient
Up	CXCL13	Cluster 1	Clustered	2.43243	0.000552338	0.411111	0.857143	7	5	4.46429	10.5714	7	0.940315	6	0.503401
Up	CCL19	Cluster 1	Clustered	2.43243	0.000552338	0.411111	0.857143	7	5	4.46429	10.5714	7	0.940315	6	0.503401
Up	CXCL11	Cluster 1	Clustered	2.32432	0.00476159	0.430233	0.722222	9	5	5.16667	10.5556	9	0.94482	34	0.458937
Up	GZMH	Cluster 1	Seed	2.21622	0.000429	0.45122	0.904762	7	4	5.57143	12.8571	7	0.949324	4	0.535714
Up	CD3G	Cluster 1	Clustered	2.10811	0.0127855	0.474359	0.8	6	3	5	11.1667	6	0.953829	140	0.41358
Up	CD3E	Cluster 1	Clustered	2.10811	0.0127855	0.474359	0.8	6	3	5	11.1667	6	0.953829	140	0.41358
Up	NKG7	Cluster 1	Clustered	2.05405	0.00652452	0.486842	0.75	8	3	4.46429	12.375	8	0.956081	58	0.458333
Up	CXCR6	Cluster 1	Clustered	2	0.0224378	0.5	0.555556	9	4	5	11.7778	9	0.958333	244	0.392593
Up	GZMK	Cluster 1	Clustered	1.97297	0.0129363	0.506849	0.611111	9	3	4.46429	11.6667	9	0.959459	140	0.402299
Up	TBX21	Cluster 1	Clustered	1.97297	0.00645646	0.506849	0.642857	8	4	4.7619	13.375	8	0.959459	50	0.417969
Up	CD3D	Cluster 1	Clustered	1.94595	0.135776	0.513889	0.466667	10	3	5	9.6	10	0.960586	820	0.339286
Up	GZMB	Cluster 1	Clustered	1.94595	0.0242494	0.513889	0.5	13	4	4.58182	10.5385	13	0.960586	140	0.376374
Up	CCR5	Cluster 1	Clustered	1.94595	0.0311778	0.513889	0.436364	11	4	5	11.5455	11	0.960586	324	0.384848
Up	CXCL9	Cluster 1	Clustered	1.89189	0.0335487	0.528571	0.545455	12	4	4.93333	10.3333	12	0.962838	268	0.333333
Up	GZMA	Cluster 1	Clustered	1.86486	0.0208824	0.536232	0.590909	12	3	4.93333	11.3333	12	0.963964	164	0.377778
Up	CXCL10	Cluster 1	Clustered	1.83784	0.0845712	0.544118	0.43956	14	4	4.93333	9.21429	14	0.96509	458	0.297235
Up	IL2RB	Cluster 1	Clustered	1.75676	0.0937378	0.569231	0.469697	12	3	5.57143	10.5833	12	0.968468	420	0.318182
Up	CCL5	Cluster 2	Clustered	1.89189	0.0267804	0.528571	0.530303	12	4	3.01282	12.25	12	0.962838	226	0.395161
Up	STAT1	Cluster 2	Seed	1.89189	0.124378	0.528571	0.327273	11	4	3.73333	9.36364	11	0.962838	550	0.29912
Up	CD8A	Cluster 2	Clustered	1.40541	0.408687	0.711538	0.282609	24	3	3.17647	8.83333	24	0.983108	1786	0.258578
Up	IRF1	Cluster 2	Clustered	2.64865	0.0335487	0.377551	1	3	5	3	9.66667	3	0.931306	0	0.568627
Down	CHGA	Cluster 1	Clustered	1.33333	0	0.75	1	2	2	2	3	2	0.888889	0	1
Down	VGF	Cluster 1	Seed	1.33333	0	0.75	1	2	2	2	3	2	0.888889	0	1
Down	SCG3	Cluster 1	Clustered	1	0.166667	1	0.666667	3	1	1.66667	2.33333	3	1	2	0.777778
Down	CHGB	Cluster 1	Clustered	1	0.166667	1	0.666667	3	1	1.66667	2.33333	3	1	2	0.777778
Up	SLAMF6		Unclustered	3.72973	0	0.268116	0	1	5	0	4	1	0.886261	0	0
Up	SLAMF7		Unclustered	3.72973	0	0.268116	0	1	5	0	4	1	0.886261	0	0
Up	CD96		Unclustered	3.27027	0	0.305785	0	1	5	0	3	1	0.905405	0	0
Up	IL21R		Unclustered	2.86486	0	0.349057	0	1	5	0	11	1	0.922297	0	0
Up	SLA2		Unclustered	2.86486	0	0.349057	1	3	4	3	7.33333	3	0.922297	0	0.733333
Up	SH2D1A		Unclustered	2.75676	0.107733	0.362745	0	4	4	0.4	3.5	4	0.926802	582	0.277778
Up	IKZF3		Unclustered	2.72973	0	0.366337	0	1	4	0	12	1	0.927928	0	0
Up	GBP1		Unclustered	2.62162	0.000500501	0.381443	0.833333	4	5	2.7	8	4	0.932432	2	0.470588
Up	GBP5		Unclustered	2.62162	0.000500501	0.381443	0.833333	4	5	2.7	10.25	4	0.932432	2	0.602941
Up	FASLG		Unclustered	2.32432	0	0.430233	1	3	4	3	16.3333	3	0.94482	0	0.680556
Up	TIGIT		Unclustered	2.2973	0.0540541	0.435294	0.333333	3	4	2	9.66667	3	0.945946	122	0.388889
Up	LAG3		Unclustered	2.27027	0.00375375	0.440476	0.5	4	4	1.4	11	4	0.947072	10	0.44
Up	SLAMF1		Unclustered	2.21622	0.038517	0.45122	0	2	3	0.666667	14	2	0.949324	252	0.52
Up	IDO1		Unclustered	2.13514	0.00402069	0.468354	0.666667	4	4	3	13.5	4	0.952703	24	0.45
Up	PRF1		Unclustered	1.97297	0.0129996	0.506849	0.590909	12	4	4.36364	11	12	0.959459	84	0.392857
Up	CXCR3		Unclustered	1.89189	0.0432244	0.528571	0.484848	12	4	2.82051	11.8333	12	0.962838	372	0.38172
Up	CD2		Unclustered	1.86486	0.0265426	0.536232	0.545455	12	3	3.33333	11.1667	12	0.963964	246	0.372222
Down	WIF1		Unclustered	1.5	0	0.666667	0	1	2	0	2	1	0.75	0	0
Down	NOTUM		Unclustered	1.5	0	0.666667	0	1	2	0	2	1	0.75	0	0
Down	TTR		Unclustered	1.5	0	0.666667	0	1	2	0	2	1	0.75	0	0
Down	HBA2		Unclustered	1.5	0	0.666667	0	1	2	0	2	1	0.75	0	0
Down	WNT11		Unclustered	1	1	1	0	2	1	0.666667	1	2	1	2	0
Down	KCNK3		Unclustered	1	0	1	0	1	1	0	1	1	1	0	0
Down	KCNK2		Unclustered	1	0	1	0	1	1	0	1	1	1	0	0
Down	KCNQ2		Unclustered	1	0	1	0	1	1	0	1	1	1	0	0
Down	KCNH6		Unclustered	1	0	1	0	1	1	0	1	1	1	0	0
Down	PAPPA2		Unclustered	1	0	1	0	1	1	0	1	1	1	0	0
Down	IGF2		Unclustered	1	0	1	0	1	1	0	1	1	1	0	0
Down	HP		Unclustered	1	1	1	0	2	1	0.666667	1	2	1	2	0
Down	MUC6		Unclustered	1	0	1	0	1	1	0	1	1	1	0	0
Down	TFF3		Unclustered	1	0	1	0	1	1	0	1	1	1	0	0
Down	FCGBP		Unclustered	1	0	1	0	1	1	0	1	1	1	0	0
Down	COL2A1		Unclustered	1	0	1	0	1	1	0	1	1	1	0	0
Down	COL11A1		Unclustered	1	0	1	0	1	1	0	1	1	1	0	0
Down	CACNA2D2		Unclustered	1	0	1	0	1	1	0	1	1	1	0	0
Down	CACNA1G		Unclustered	1	0	1	0	1	1	0	1	1	1	0	0
Down	GALNT12		Unclustered	1	0	1	0	1	1	0	1	1	1	0	0

## Sheet: Table S4
Table S4: Prediction of potential compounds using pharmaco-transcriptomic data obtained from CMap database
Pert_iname	Cell_iname	Pert_type	Pert_idose	Pert_itime	Nsample	ss_ngene	Tas	cc_q75	Target_name	moa	raw_cs	fdr_q_nlog10	norm_cs
Clofibrate	HCC515	trt_cp	10 µmol/L	24 h	3	90	0.2	0.135665	PPAR receptor agonist	PPARA|LPL	-0.7319	15.6536	-2.1935
Ho-013	HCC515	trt_cp	10 µmol/L	6 h	3	192	0.21	0.203044	PPAR receptor agonist	PPARG	-0.7054	15.6536	-2.1139
Pazopanib	HCC515	trt_cp	10 µmol/L	6 h	3	139	0.3	0.20649	VEGFR inhibitor|KIT inhibitor|PDGFR inhibitor	KDR|KIT|FLT1|FLT4|PDGFRB|PDGFRA|BRAF|CYP2B6|CYP2C8|CYP2E1|DDR2|CSF1R|FGF1|FGFR1|FGFR3|ITK|SH2B3	-0.6902	15.6536	-2.0685
Sb-225002	U937	trt_cp	12 µmol/L	6 h	2	88	0.5	0.212108	CC chemokine receptor antagonist	CXCR2	-0.6863	15.6536	-2.0569
Fr-180204	HCC515	trt_cp	10 µmol/L	6 h	3	102	0.22	0.151475	MAP kinase inhibitor	MAPK1|MAPK3	-0.6791	15.6536	-2.0351
Reichstein	PC3	trt_cp	10 µmol/L	24 h	5	170	0.14	0.155998	Androgen receptor antagonist	AR	-0.6591	15.6536	-1.9752
Sulfafurazole	MCF10A	trt_cp	0.08 µmol/L	24 h	2	50	0.2157	0.105012	Bacterial antifolate	-666	-0.6578	15.6536	-1.9713
Ozagrel	MDAMB231	trt_cp	0.08 µmol/L	24 h	2	106	0.3021	0.18095	Thromboxane synthase inhibitor	TBXAS1	-0.656	15.6536	-1.966
Ipsapirone	HCC515	trt_cp	10 µmol/L	6 h	2	103	0.13	0.117009	Serotonin receptor agonist	HTR1A	-0.6536	15.6536	-1.9588
Nepafenac	PC3	trt_cp	0.04 µmol/L	24 h	2	120	0.3446	0.205626	Cyclooxygenase inhibitor	PTGS2|PTGS1	-0.6525	15.6536	-1.9556
Nutlin-3	PC3	trt_cp	40 µmol/L	24 h	5	110	0.278	0.176827	MDM inhibitor	MDM2|TP53	-0.6519	15.6536	-1.9537
Qx-314	PC3	trt_cp	10 µmol/L	6 h	4	140	0.21	0.173382	Sodium channel inhibitor	MAPK14|TGFBR1	-0.6506	15.6536	-1.9498
Mianserin	HEK293	trt_cp	0.04 µmol/L	24 h	3	43	0.2614	0.107206	Serotonin receptor antagonist	HTR2A|HTR2C|ADRA1A|ADRA1B|ADRA1D|HRH1|HTR2B|HTR6|HTR7|ADRA2A|ADRA2B|ADRA2C|DRD1|DRD2|DRD3|DRD5|HRH2|HRH4|HTR1A|HTR1F|OPRK1|SLC6A2|SLC6A3|SLC6A4	-0.6499	15.6536	-1.9477
Fgin-1-27	THP1	trt_cp	10 µmol/L	6 h	2	52	0.1854	0.0992858	Inositol monophosphatase inhibitor	TSPO	-0.6486	15.6536	-1.9439
Benzotript	MCF10A	trt_cp	0.25 µmol/L	24 h	2	167	0.2411	0.202903	CCK receptor antagonist	CCKBR|CCKAR	-0.6479	15.6536	-1.9416
Trientine	MCF7	trt_cp	0.25 µmol/L	24 h	2	66	0.1352	0.0955192	Chelating agent	CA14	-0.6465	15.6536	-1.9374
D-4476	HME1	trt_cp	3.33 µmol/L	24 h	3	142	0.3181	0.21491	TGF-beta receptor inhibitor	CSNK1A1|CSNK1D|TGFB1	-0.6459	15.6536	-1.9357
Vu-0404997-2	MCF7	trt_cp	10 µmol/L	24 h	2	132	0.52	0.264923	Glutamate receptor antagonist	GRM4	-0.6454	15.6536	-1.9343
Latrepirdine	MCF7	trt_cp	10 µmol/L	6 h	3	146	0.28	0.204449	Glutamate receptor antagonist	HTR6|GRIN2B|HRH1	-0.6437	15.6536	-1.9291
Pheniramine	HEPG2	trt_cp	10 µmol/L	6 h	3	75	0.11	0.0918454	Histamine receptor antagonist	HRH1	-0.6392	15.6536	-1.9156
Brd-K15107389	HA1E	trt_cp	10 µmol/L	6 h	3	241	0.49	0.347486	Ribosomal protein inhibitor	-666	-0.6387	15.6536	-1.9141
N-Mppp	PC3	trt_cp	3.33 µmol/L	24 h	3	56	0.13	0.0862772	Opioid receptor agonist	-666	-0.6367	15.6536	-1.9083
Naphazoline	HEPG2	trt_cp	10 µmol/L	6 h	3	105	0.23	0.157141	Adrenergic receptor agonist	ADRA1A|ADRA2A	-0.6366	15.6536	-1.9077
Arn-509	MCF10A	trt_cp	1.11 µmol/L	24 h	3	96	0.1584	0.124693	Androgen receptor antagonist	-666	-0.6351	15.6536	-1.9034
Kitasamycin	VCAP	trt_cp	10 µmol/L	24 h	5	529	0.57	0.555259	Protein synthesis inhibitor	-666	-0.6337	15.6536	-1.8992
Kin-001-220	HUVEC	trt_cp	3.33 µmol/L	24 h	3	111	0.2096	0.154237	Aurora kinase inhibitor	-666	-0.6334	15.6536	-1.8983
Jzl-184	NOMO1	trt_cp	12 µmol/L	6 h	2	55	0.13	0.0855034	Monoacylglycerol lipase inhibitor	MGLL	-0.6329	15.6536	-1.8968
Meprylcaine	HEPG2	trt_cp	10 µmol/L	6 h	3	79	0.1	0.0898761	Anesthetic - local	-666	-0.6317	15.6536	-1.8933
Ozagrel	MCF7	trt_cp	10 µmol/L	24 h	3	90	0.2473	0.150856	Thromboxane synthase inhibitor	TBXAS1	-0.6311	15.6536	-1.8913
Erlotinib	PHH	trt_cp	10 µmol/L	24 h	4	82	0.12	0.100306	EGFR inhibitor	EGFR|NR1I2	-0.6307	15.6536	-1.8903
Erythromycin-Estolate	VCAP	trt_cp	10 µmol/L	6 h	4	491	0.46	0.480563	Bacterial 50S ribosomal subunit inhibitor	ABCB1|ALB|CYP3A4|CYP51A1|KCNH2|MLNR|SLC47A1	-0.6306	15.6536	-1.8897
Ctb	YAPC	trt_cp	1.11 µmol/L	24 h	2	52	0.362	0.138735	Histone Acetyltransferase activator	-666	-0.6305	15.6536	-1.8894
Vu-0400193-3	PC3	trt_cp	10 µmol/L	24 h	5	188	0.31	0.244113	Glutamate receptor antagonist	GRM4	-0.6294	15.6536	-1.8862
Batimastat	HCC515	trt_cp	40 µmol/L	24 h	5	181	0.3446	0.252538	Matrix metalloprotease inhibitor	MMP1|ADAM28|ADAMTS5|MMP12|MMP16|MMP2|MMP8	-0.6284	15.6536	-1.8832
Pazopanib	HEK293	trt_cp	0.04 µmol/L	24 h	2	129	0.377	0.222996	VEGFR inhibitor|KIT inhibitor|PDGFR inhibitor	KDR|KIT|FLT1|FLT4|PDGFRB|PDGFRA|BRAF|CYP2B6|CYP2C8|CYP2E1|DDR2|CSF1R|FGF1|FGFR1|FGFR3|ITK|SH2B3	-0.6274	15.6536	-1.8802
Cc-401	SHSY5Y	trt_cp	10 µmol/L	24 h	3	301	0.5657	0.41726	JNK inhibitor	MAPK8	-0.6269	15.6536	-1.8786
Suprofen	PC3	trt_cp	3.33 µmol/L	24 h	3	105	0.3118	0.182963	Cyclooxygenase inhibitor	PTGS1|PTGS2	-0.6263	15.6536	-1.8769
Azd-1480	A549	trt_cp	0.37 µmol/L	24 h	2	159	0.3062	0.223117	JAK inhibitor	JAK1|JAK2|JAK3	-0.6263	15.6536	-1.8769
Sr-142948	MCF7	trt_cp	10 µmol/L	6 h	3	68	0.3	0.144426	Neurotensin receptor antagonist	-666	-0.6262	15.6536	-1.8766
Carbidopa	PC3	trt_cp	10 µmol/L	6 h	3	169	0.2	0.185904	Aromatic L-amino acid decarboxylase inhibitor	DDC	-0.6249	15.6536	-1.8727
1-Monopalmitin	NPC	trt_cp	10 µmol/L	24 h	3	169	0.24	0.203648	P-glycoprotein inhibitor	-666	-0.6241	15.6536	-1.8704
Metixene	HCC515	trt_cp	10 µmol/L	6 h	2	78	0.07	0.0747183	Acetylcholine receptor antagonist	CHRM5|CHRM1|CHRM2|CHRM3|CHRM4	-0.6233	15.6536	-1.8681
Naftidrofuryl	VCAP	trt_cp	10 µmol/L	6 h	3	182	0.45	0.289383	Adrenergic receptor antagonist	-666	-0.6222	15.6536	-1.8645
Resorcinol	MCF10A	trt_cp	10 µmol/L	48 h	3	77	0.5	0.198409	Phosphodiesterase inhibitor	CA12|CA14|CA2|PTGS1	-0.6215	15.6536	-1.8626
Carbinoxamine	MCF7	trt_cp	10 µmol/L	6 h	4	414	0.28	0.344278	Histamine receptor antagonist|Calcium channel blocker	HRH1	-0.6182	15.6536	-1.8527
Brd-K53532120	PC3	trt_cp	1.11 µmol/L	24 h	3	68	0.24	0.129179	Opioid receptor agonist	-666	-0.6182	15.6536	-1.8526
Brd-K75181824	PHH	trt_cp	10 µmol/L	24 h	4	136	0.12	0.129179	Inhibitor of methyl esterification of geranylgeranylated proteins	-666	-0.6178	15.6536	-1.8515
Oxybenzone	JURKAT	trt_cp	10 µmol/L	24 h	2	65	0.0469	0.0558308	Lipase inhibitor	LIPE	-0.6177	15.6536	-1.8512
Glasdegib	JURKAT	trt_cp	3.33 µmol/L	24 h	2	73	0.6671	0.223145	Hedgehog pathway inhibitor	DHH|IHH|SMO	-0.6177	15.6536	-1.8511
Vortioxetine	MCF10A	trt_cp	0.37 µmol/L	24 h	2	88	0.4505	0.201335	Serotonin receptor agonist|Serotonin receptor antagonist	HTR1A|HTR1B|HTR7|SLC6A4|HTR1D|CYP2B6|CYP2C19|CYP2C8|CYP3A5|HTR2A|HTR2C|HTR3A|HTR5A|HTR6	-0.6175	15.6536	-1.8506
Erythromycin	MCF7	trt_cp	0.04 µmol/L	24 h	3	87	0.1771	0.125516	NFKB inhibitor	MLNR	-0.6173	15.6536	-1.8501
Tubocurarine	A549	trt_cp	10 µmol/L	24 h	3	133	0.17	0.152048	Acetylcholine receptor antagonist	CHRNA2|HTR3A|ACHE|HTR3B|KCNN1|KCNN2|KCNN3|ZACN	-0.6172	15.6536	-1.8496
Quipazine	HEPG2	trt_cp	10 µmol/L	6 h	3	404	0.53	0.467907	Serotonin receptor agonist	HTR2A	-0.6171	15.6536	-1.8495
Bcl2-Inhibitor	A549	trt_cp	10 µmol/L	24 h	3	158	0.15	0.15567	BCL inhibitor	-666	-0.6169	15.6536	-1.8487
Ve-822	NPC	trt_cp	0.12 µmol/L	6 h	3	70	0.16	0.107014	ATR kinase inhibitor	ATR|ATM|MTOR|PIK3CG	-0.6165	15.6536	-1.8475
Lansoprazole	HT29	trt_cp	10 µmol/L	6 h	4	203	0.2	0.203748	Proton pump inhibitor	ATP4A|CYP2C19|CYP3A4|CYP3A5|ATP4B	-0.6162	15.6536	-1.8467
Tesaglitazar	HT29	trt_cp	2.22 µmol/L	24 h	2	161	0.298	0.221489	Insulin sensitizer|PPAR receptor agonist	PPARA|PPARG|INS	-0.6156	15.6536	-1.8449
Rg-108	HELA	trt_cp	3.33 µmol/L	24 h	3	44	0.2264	0.100924	DNA inhibitor	DNMT1|DNMT3B	-0.6148	15.6536	-1.8426
Atn-161	HAP1	trt_cp	3.33 µmol/L	24 h	3	39	0.1684	0.0819472	Integrin inhibitor	ITGA5|ITGAV|ITGB1|ITGB3|ITGB5	-0.6138	15.6536	-1.8394
Torcetrapib	PC3	trt_cp	10 µmol/L	24 h	3	223	0.3896	0.298052	Cholesteryl ester transfer protein inhibitor	CETP	-0.6136	15.6536	-1.839
Rimantadine	HT29	trt_cp	0.74 µmol/L	24 h	2	177	0.4204	0.275834	Antiviral|RNA synthesis inhibitor	-666	-0.6132	15.6536	-1.8377
Tropisetron	PC3	trt_cp	10 µmol/L	6 h	4	77	0.1	0.0887311	Serotonin receptor antagonist	HTR3A|GLRA1|GLRA2|GLRB|HTR4	-0.6132	15.6536	-1.8377
Meropenem	HT29	trt_cp	10 µmol/L	6 h	4	203	0.17	0.187846	Bacterial cell wall synthesis inhibitor	-666	-0.6129	15.6536	-1.8367
Phentolamine	A549	trt_cp	10 µmol/L	6 h	2	71	0.25	0.134719	Adrenergic receptor antagonist	ADRA1A|ADRA2A|ADRA1B|ADRA1D|ADRA2B|ADRA2C	-0.6125	15.6536	-1.8356
Cgs-15943	MCF7	trt_cp	10 µmol/L	6 h	4	233	0.3596	0.292697	Adenosine receptor antagonist	ADORA1|ADORA2A|ADORA2B|ADORA3	-0.6123	15.6536	-1.8351
Tipifarnib	NOMO1	trt_cp	10 µmol/L	6 h	2	31	0.28	0.0942086	Farnesyltransferase inhibitor	-666	-0.6117	15.6536	-1.8333
Nateglinide	HA1E	trt_cp	0.08 µmol/L	24 h	2	106	0.295	0.178811	Insulin secretagogue	ABCC8|KCNJ11|CYP3A4|INS|KCNJ10|PPARG	-0.6115	15.6536	-1.8326
Brd-K14643723	VCAP	trt_cp	10 µmol/L	6 h	5	185	0.27	0.225995	Carbonic anhydrase inhibitor	-666	-0.6111	15.6536	-1.8314
Brd-K79511609	VCAP	trt_cp	10 µmol/L	24 h	5	255	0.46	0.346322	Adenosine receptor agonist	ADORA1|ADORA2A|ADORA2B	-0.6109	15.6536	-1.8309
Ibrutinib	PC3	trt_cp	10 µmol/L	24 h	2	72	0.3	0.148613	BTK inhibitor	BTK|BLK|BMX	-0.6098	15.6536	-1.8276
L-701324	PC3	trt_cp	10 µmol/L	6 h	5	78	0.13	0.101824	Glutamate receptor antagonist	GRIN1|GRIN2A|GRIN2B|GRIN2C|GRIN2D	-0.6095	15.6536	-1.8266
Caffeine	HCC515	trt_cp	10 µmol/L	24 h	2	40	0.26	0.103121	Adenosine receptor antagonist|Phosphodiesterase inhibitor	ADORA1|ADORA2A|ADORA2B|ATM|ITPR1|RYR1|ATR|ADORA3|ITPR2|ITPR3|PDE10A|PDE11A|PDE1A|PDE1B|PDE1C|PDE2A|PDE3A|PDE3B|PDE4A|PDE4B|PDE4C|PDE4D|PDE5A|PDE6A|PDE6B|PDE6C|PDE7A|PDE7B|PDE8A|PDE8B|PDE9A|PIK3CA|PIK3CB|PIK3CD|PRKDC|RYR2|RYR3	-0.6093	15.6536	-1.826
Zeranol	VCAP	trt_cp	10 µmol/L	24 h	5	414	0.55	0.482516	Estrogen receptor agonist	-666	-0.6088	15.6536	-1.8245
Pt-630	VCAP	trt_cp	10 µmol/L	6 h	4	72	0.34	0.158211	Dipeptidyl peptidase inhibitor	DPP4	-0.6081	15.6536	-1.8224
Gsk-461364	A549	trt_cp	1.11 µmol/L	24 h	3	214	0.3604	0.280821	PLK inhibitor	PLK1	-0.6072	15.6536	-1.8196
Brd-A01295252	PC3	trt_cp	10 µmol/L	6 h	4	127	0.18	0.152886	Dopamine receptor antagonist	-666	-0.6062	15.6536	-1.8168
Rs-100329	HEPG2	trt_cp	10 µmol/L	6 h	3	170	0.43	0.273394	Adrenergic receptor antagonist	ADRA1A|ADRA1D	-0.6062	15.6536	-1.8167
Temoporfin	THP1	trt_cp	0.03 µmol/L	24 h	2	125	0.2942	0.193913	Radical formation stimulant	-666	-0.6061	15.6536	-1.8164
Benzbromarone	A375	trt_cp	10 µmol/L	6 h	2	55	0.1919	0.103884	Chloride channel blocker	SLC22A12|ABCC1	-0.6058	15.6536	-1.8155
Dacarbazine	HCC515	trt_cp	0.37 µmol/L	24 h	3	123	0.36	0.212782	DNA alkylating agent	PGD|POLA2	-0.6057	15.6536	-1.8152
Balsalazide	PC3	trt_cp	2.22 µmol/L	24 h	2	51	0.1129	0.0767295	Cyclooxygenase inhibitor	PTGS1|PTGS2|ALOX5|PPARG	-0.6054	15.6536	-1.8144
Brd-K48195008	HA1E	trt_cp	10 µmol/L	6 h	2	57	0.15	0.0935004	Estrogen receptor agonist|Estrogenic hormone	ESR1|CYP2C8|ESR2|NR1I2	-0.6051	15.6536	-1.8134
Ro-04-6790	VCAP	trt_cp	10 µmol/L	6 h	4	268	0.42	0.339252	Serotonin receptor antagonist	HTR6	-0.6047	15.6536	-1.8122
Pnu-282987	PC3	trt_cp	10 µmol/L	6 h	4	116	0.19	0.150119	Cholinergic receptor agonist	CHRNA7	-0.6039	15.6536	-1.8099
Org-9768	JURKAT	trt_cp	0.08 µmol/L	24 h	2	260	0.4443	0.343681	Adrenergic receptor antagonist	SLC6A2|ADRA2A	-0.6038	15.6536	-1.8096
Modafinil	PC3	trt_cp	10 µmol/L	24 h	3	62	0.14	0.0942086	Adrenergic receptor agonist	SLC6A3|CYP1A2|CYP2B6|CYP2C19|CYP3A4|CYP3A5|ADRA1B	-0.6036	15.6536	-1.809
Brd-K73589401	HA1E	trt_cp	10 µmol/L	6 h	3	339	0.13	0.212277	Mineralocorticoid receptor agonist	HSD11B1|NR3C2|NCOA1	-0.6034	15.6536	-1.8083
Phenethyl-Isothiocyanate	NCIH2073	trt_cp	10 µmol/L	6 h	2	61	0.16	0.0998977	Carcinogen	CYP2E1	-0.603	15.6536	-1.8071
Diazepam	HELA	trt_cp	10 µmol/L	24 h	3	111	0.3378	0.195804	Benzodiazepine receptor agonist	GABRA1|GABRA2|GABRA3|GABRA5|GABRA4|GABRA6|GABRB1|GABRB2|GABRB3|GABRD|GABRE|GABRG1|GABRG2|GABRG3|GABRP|GABRQ|CYP2C19|ADRA1A|GABRR1|GABRR2|GABRR3|TSPO	-0.6025	15.6536	-1.8058
Dalcetrapib	U937	trt_cp	80 µmol/L	6 h	2	64	0.24	0.125322	Cholesterol inhibitor	CETP	-0.6025	15.6536	-1.8057
Brd-K00824317	HT29	trt_cp	10 µmol/L	6 h	5	127	0.17	0.148579	Glucocorticoid receptor agonist	NR3C1|SERPINA6	-0.6025	15.6536	-1.8056
Pf-04620110	HUVEC	trt_cp	10 µmol/L	24 h	3	92	0.2731	0.160282	Diacylglycerol O acyltransferase inhibitor	DGAT1	-0.6022	15.6536	-1.8047
Cgp-7930	HT29	trt_cp	10 µmol/L	6 h	5	163	0.22	0.191485	GABA receptor antagonist|GABA receptor agonist	GABBR1	-0.6022	15.6536	-1.8046
Fusaric-Acid	HT29	trt_cp	10 µmol/L	6 h	5	260	0.24	0.252594	Dopamine receptor antagonist	DBH	-0.6021	15.6536	-1.8045
Danazol	HEPG2	trt_cp	10 µmol/L	6 h	3	101	0.17	0.1325	Estrogen receptor antagonist|Progesterone receptor agonist	GNRHR|ESR1|CYP2C8|TNF|AR|CCL2|GNRHR2|PGR	-0.602	15.6536	-1.8042
Danegaptide	YAPC	trt_cp	3.33 µmol/L	24 h	3	96	0.0942	0.0961594	Gap junction modulator	-666	-0.6012	15.6536	-1.8019
Bas-09104376	HCC515	trt_cp	10 µmol/L	6 h	2	178	0.59	0.327693	HIV inhibitor	-666	-0.6012	15.6536	-1.8018
Quipazine	NPC	trt_cp	10 µmol/L	24 h	4	155	0.26	0.202994	Serotonin receptor agonist	HTR2A	-0.601	15.6536	-1.8011
Eperezolid	THP1	trt_cp	0.08 µmol/L	24 h	2	111	0.2957	0.183197	Bacterial 30S ribosomal subunit inhibitor	-666	-0.6009	15.6536	-1.8007
Zk-93423	A375	trt_cp	2.22 µmol/L	24 h	3	194	0.4021	0.282422	Benzodiazepine receptor agonist	GABRA1|GABRA2|GABRA3|GABRA5|GABRB2|GABRG2	-0.6009	15.6536	-1.8007
Oxalomalic-Acid	HCC515	trt_cp	10 µmol/L	6 h	3	157	0.23	0.192152	Isocitrate dehydrogenase inhibitor	ACO1|IDH1	-0.6007	15.6536	-1.8002
Pirinixic-Acid	NPC	trt_cp	10 µmol/L	24 h	3	70	0.26	0.136416	PPAR receptor agonist	PPARA	-0.6006	15.6536	-1.7999
Alpha-Estradiol	A375	trt_cp	0.12 µmol/L	24 h	3	115	0.22	0.160839	Estrogen receptor agonist	-666	-0.6005	15.6536	-1.7997
Tolterodine	A375	trt_cp	10 µmol/L	6 h	3	82	0.18	0.12285	Acetylcholine receptor antagonist	CHRM2|CHRM3|CHRM1|CHRM4|CHRM5	-0.6004	15.6536	-1.7995
Ly-255283	HT29	trt_cp	10 µmol/L	6 h	5	249	0.11	0.16735	Leukotriene receptor antagonist	LTB4R|LTB4R2	-0.6003	15.6536	-1.7991
Ku-C103871	VCAP	trt_cp	10 µmol/L	24 h	4	136	0.2	0.166769	GSP agonist	SMAD3	-0.5998	15.6536	-1.7975
Piperidolate	HEPG2	trt_cp	10 µmol/L	6 h	3	158	0.39	0.25101	Acetylcholine receptor antagonist	CHRM1	-0.5993	15.6536	-1.7962
Istaroxime	YAPC	trt_cp	0.25 µmol/L	24 h	2	71	0.3177	0.151869	ATPase inhibitor	ATP1A1|ATP1A2|ATP1A3|ATP1A4|ATP1B1|ATP1B2|ATP1B3|ATP1B4|FXYD2	-0.5992	15.6536	-1.7959
Cyproheptadine	YAPC	trt_cp	10 µmol/L	24 h	3	105	0.1763	0.137579	Histamine receptor antagonist	HRH1|HTR2B|ADRA1A|ADRA1B|ADRA1D|CHRM1|CHRM2|CHRM3|HTR2A|HTR2C|HTR6|HTR7	-0.599	15.6536	-1.7951
Nizatidine	VCAP	trt_cp	10 µmol/L	6 h	5	244	0.15	0.193451	Histamine receptor antagonist	HRH2	-0.5986	15.6536	-1.794
Sr-2640	A375	trt_cp	10 µmol/L	24 h	3	305	0.5539	0.41562	Leukotriene receptor antagonist	CYSLTR1	-0.598	15.6536	-1.7921
Apo-866	NCIH508	trt_cp	0.3 µmol/L	6 h	2	127	0.5	0.254811	NAMPT inhibitor	-666	-0.5979	15.6536	-1.792
Pimavanserin	HA1E	trt_cp	10 µmol/L	24 h	3	240	0.2951	0.269104	Serotonin receptor antagonist	HTR2A|DRD2	-0.5978	15.6536	-1.7916
Mk-5108	PC3	trt_cp	10 µmol/L	24 h	3	292	0.54	0.401531	Aurora kinase inhibitor	AURKA|AURKB|AURKC	-0.5977	15.6536	-1.7913
Jnj-26481585	VCAP	trt_cp	10 µmol/L	24 h	5	195	0.35	0.264169	HDAC inhibitor	HDAC1|HDAC10|HDAC11|HDAC2|HDAC3|HDAC4|HDAC5|HDAC6|HDAC7|HDAC8|HDAC9|MDM2	-0.5975	15.6536	-1.7908
As-604850	HA1E	trt_cp	10 µmol/L	6 h	3	63	0.36	0.152283	PI3K inhibitor	PIK3CG|PIK3CA	-0.5969	15.6536	-1.7889
Probucol	NPC	trt_cp	10 µmol/L	24 h	3	190	0.43	0.289029	Atherogenesis inhibitor	ABCA1|ABCB11|CES1	-0.5969	15.6536	-1.7887
Nitrazepam	VCAP	trt_cp	10 µmol/L	24 h	5	435	0.55	0.494603	Benzodiazepine receptor agonist	GABRA1	-0.5968	15.6536	-1.7885
Coumarin	HA1E	trt_cp	10 µmol/L	6 h	3	104	0.22	0.152953	Vitamin K antagonist	CA1|CA12|CA14|CA2|CA4|CA6|CA9|CYP2A6	-0.5965	15.6536	-1.7876
Dinoprost	MCF10A	trt_cp	0.01 µmol/L	24 h	2	117	0.3366	0.200669	Prostacyclin analog	PTGFR|PTGDR|PTGER1|PTGER3|PTGER4|PTGDR2|PTGER2|PTGIR|TBXA2R	-0.5964	15.6536	-1.7875
Sq-22536	A549	trt_cp	10 µmol/L	24 h	2	78	0.1213	0.0983577	Adenylyl cyclase inhibitor	ADCY5|ADCY1	-0.5964	15.6536	-1.7873
Sb-431542	VCAP	trt_cp	10 µmol/L	24 h	3	162	0.27	0.21148	TGF-beta receptor inhibitor	TGFBR1|ACVR1C|ACVR1B	-0.5964	15.6536	-1.7873
Valdecoxib	MCF10A	trt_cp	0.03 µmol/L	24 h	2	55	0.3879	0.147697	Cyclooxygenase inhibitor	PTGS2|CYP2C19|CA12	-0.5963	15.6536	-1.787
Pf-573228	THP1	trt_cp	1.11 µmol/L	24 h	2	62	0.3066	0.139416	Focal adhesion kinase inhibitor	CDK1|CDK2|CDK7|GSK3B|IKBKB	-0.5962	15.6536	-1.7868
Fluspirilene	ASC	trt_cp	10 µmol/L	24 h	3	186	0.22	0.204549	Dopamine receptor antagonist	DRD2|HTR2A|CACNG1|HRH1|HTR1A|HTR1D|HTR1E	-0.5961	15.6536	-1.7863
Milrinone	PC3	trt_cp	10 µmol/L	6 h	4	168	0.25	0.207231	Phosphodiesterase inhibitor	PDE3A|PDE2A|PDE3B|PDE5A	-0.5959	15.6536	-1.7858
Brd-K08703257	HCC515	trt_cp	40 µmol/L	24 h	4	97	0.3038	0.173584	PARP inhibitor	-666	-0.5958	15.6536	-1.7856
Brd-K09991945	PC3	trt_cp	0.04 µmol/L	24 h	2	43	0.2635	0.107635	PKC inhibitor	GSK3B	-0.5958	15.6536	-1.7856
Mdl-28170	HT29	trt_cp	10 µmol/L	6 h	5	272	0.27	0.274029	Calpain inhibitor	CTSB|CAPN1	-0.5954	15.6536	-1.7844
Brd-K37846922	A549	trt_cp	0.22 µmol/L	24 h	2	50	0.2471	0.112396	CHK inhibitor|Cytochrome P450 activator|Indoleamine 2,3-dioxygenase inhibitor	-666	-0.5954	15.6536	-1.7844
Verapamil	VCAP	trt_cp	10 µmol/L	6 h	4	118	0.43	0.227775	Calcium channel blocker	CACNA1C|CACNA1D|CACNA1G|CACNA1S|CYP2C8|CYP2E1|CYP3A5|CYP3A7|DRD2|CACNA1A|CACNA1B|CACNA1F|CACNA1I|CACNB1|CACNB2|CACNB3|CACNB4|CYP3A4|KCNA10|KCNA7|KCNH2|KCNJ11|NALCN|SCN5A|SLC29A4|SLC6A4	-0.5953	15.6536	-1.7842
Rx-821002	A375	trt_cp	10 µmol/L	24 h	3	174	0.24	0.206638	Adrenergic receptor antagonist	ADRA2A|ADRA2B|ADRA2C|ADRA1A|ADRA1B|ADRA1D	-0.5952	15.6536	-1.7837
Bitopertin	MCF10A	trt_cp	2.22 µmol/L	24 h	2	49	0.3305	0.128681	Glycine transporter inhibitor	SLC6A9|SLC6A5	-0.5951	15.6536	-1.7836
10-Debc	NCIH596	trt_cp	25 µmol/L	6 h	2	123	0.16	0.141855	AKT inhibitor	-666	-0.5951	15.6536	-1.7834
Hydroxychloroquine	PC3	trt_cp	10 µmol/L	24 h	3	102	0.08	0.0913431	Antimalarial	TLR7|TLR9	-0.5946	15.6536	-1.7821
Brd-K57926513	A549	trt_cp	10 µmol/L	24 h	2	163	0.42	0.264575	PDGFR inhibitor	FLT3	-0.594	15.6536	-1.7802
Etomidate	HEPG2	trt_cp	10 µmol/L	6 h	2	54	0.1	0.0743066	Membrane integrity inhibitor|Membrane permeability inhibitor|GABA receptor modulator	GABRA1|GABRA2|GABRA3|GABRA4|GABRA5|GABRA6|GABRB1|GABRB2|GABRB3|GABRD|GABRE|GABRG1|GABRG2|GABRG3|GABRP|GABRQ|ADRA2B	-0.594	15.6536	-1.7801
Estrone	THP1	trt_cp	10 µmol/L	24 h	3	134	0.3073	0.205194	Estrogen receptor agonist|Estrogenic hormone	ESR1|ESR2	-0.5939	15.6536	-1.78
Bas-09104376	HA1E	trt_cp	10 µmol/L	6 h	3	208	0.49	0.32282	HIV inhibitor	-666	-0.5938	15.6536	-1.7794
Brd-K23875128	THP1	trt_cp	0.01 µmol/L	24 h	2	237	0.4279	0.322015	Rho associated kinase inhibitor	-666	-0.5938	15.6536	-1.7794
N20C	MCF7	trt_cp	10 µmol/L	24 h	5	169	0.18	0.176364	Glutamate receptor antagonist	-666	-0.5937	15.6536	-1.7793
Brd-K79437791	HT29	trt_cp	10 µmol/L	6 h	5	214	0.28	0.247524	Inhibitor of methylation of endogenous isoprenylated proteins	PPARG	-0.5937	15.6536	-1.7793
Dipraglurant	MCF10A	trt_cp	0.03 µmol/L	24 h	2	223	0.4084	0.305159	Glutamate receptor antagonist	GRM5	-0.5932	15.6536	-1.7776
N-Methylquipazine	PC3	trt_cp	10 µmol/L	6 h	4	100	0.14	0.119645	Serotonin receptor agonist	-666	-0.5925	15.6536	-1.7756
Hexestrol	PC3	trt_cp	10 µmol/L	6 h	3	148	0.14	0.145554	Synthetic estrogen	ESR1|AKR1C1|ESR2	-0.592	15.6536	-1.7741
Bh3I-1	VCAP	trt_cp	10 µmol/L	6 h	4	198	0.3225	0.255522	BCL inhibitor	BCL2L1	-0.591	15.6536	-1.771
Eulfafurazole	SKB	trt_cp	10 µmol/L	24 h	3	80	0.17	0.117923	Bacterial antifolate	-666	-0.5909	15.6536	-1.7709
Bromhexine	ASC	trt_cp	10 µmol/L	24 h	3	125	0.34	0.208461	Mucolytic	-666	-0.5903	15.6536	-1.7691
Sulfadiazine	MCF7	trt_cp	10 µmol/L	6 h	3	110	0.108	0.110215	Bacterial antifolate	-666	-0.59	15.6536	-1.7682
Prednisolone-Hemisuccinate	HA1E	trt_cp	10 µmol/L	24 h	3	202	0.37	0.276444	Glucocorticoid receptor agonist	NR3C1	-0.5898	15.6536	-1.7677
Lysylphenylalanyl-Tyrosine	HA1E	trt_cp	10 µmol/L	6 h	3	72	0.34	0.158211	Heparin activation inhibitor	-666	-0.5898	15.6536	-1.7677
Itsa-1	NPC	trt_cp	10 µmol/L	24 h	3	133	0.37	0.224314	HDAC activator	-666	-0.5898	15.6536	-1.7676
Emetine	PC3	trt_cp	3.33 µmol/L	24 h	3	235	0.55	0.363535	Protein synthesis inhibitor	RPS2	-0.5898	15.6536	-1.7675
Brd-K14329163	HT29	trt_cp	10 µmol/L	24 h	4	92	0.24	0.150255	Calcium channel activator	-666	-0.5897	15.6536	-1.7674
Qw-Bi-011	HCC515	trt_cp	10 µmol/L	6 h	3	162	0.22	0.190897	Histone lysine methyltransferase inhibitor	EHMT2	-0.5894	15.6536	-1.7662
R-96544	A549	trt_cp	10 µmol/L	24 h	2	134	0.16	0.148062	Serotonin receptor antagonist	HTR2A	-0.5893	15.6536	-1.7662
D-Serine	MDAMB231	trt_cp	0.37 µmol/L	24 h	2	61	0.3548	0.14876	Glutamate receptor agonist	GRIN1|GLRA1|GRIN2A|GRIN2B|GRIN2C|GRIN2D|SERPINB3	-0.5891	15.6536	-1.7653
Dantron	MCF7	trt_cp	10 µmol/L	24 h	5	130	0.19	0.15892	Laxative	-666	-0.5889	15.6536	-1.7648
Gossypetin	YAPC	trt_cp	10 µmol/L	6 h	3	39	0.4	0.126297	DNA inhibitor	-666	-0.5886	15.6536	-1.764
Myricetin	A549	trt_cp	10 µmol/L	24 h	3	115	0.26	0.17485	Androgen receptor agonist|Cytochrome P450 inhibitor	PIK3CG|AR|CYP3A4	-0.5885	15.6536	-1.7638
Ciglitazone	SKB	trt_cp	10 µmol/L	24 h	3	181	0.38	0.265193	PPAR receptor agonist	PPARG|INS	-0.5885	15.6536	-1.7637
Brd-K14965640	PC3	trt_cp	10 µmol/L	6 h	4	160	0.15	0.156652	Cyclooxygenase inhibitor	PTGS2|PTGS1|ASIC1|BCL2|CFTR|FABP2|PLAT|PPARG|SLC5A8|THBD	-0.5883	15.6536	-1.7632
Stavudine	JURKAT	trt_cp	0.25 µmol/L	24 h	2	73	0.0302	0.0474783	DNA inhibitor|Reverse transcriptase inhibitor	-666	-0.5883	15.6536	-1.7632
Pa-824	HT29	trt_cp	10 µmol/L	24 h	2	69	0.1959	0.117563	Nitric oxide donor	FASN	-0.5881	15.6536	-1.7626
Estropipate	MCF7	trt_cp	10 µmol/L	24 h	5	160	0.27	0.210171	Estrogen receptor agonist	ESR1|ESR2	-0.5878	15.6536	-1.7617
Tic-10	HELA	trt_cp	2.22 µmol/L	3 h	3	78	0.1999	0.126265	AKT inhibitor|TRAIL modulator	-666	-0.5877	15.6536	-1.7614
Az-20	HELA	trt_cp	10 µmol/L	24 h	3	353	0.6356	0.478972	ATR kinase inhibitor	ATR|MTOR	-0.5877	15.6536	-1.7614
Remoxipride	PC3	trt_cp	10 µmol/L	24 h	2	208	0.36	0.276703	Dopamine receptor antagonist	DRD2|DRD3|DRD4|HTR2A|SIGMAR1	-0.5875	15.6536	-1.7606
Moxonidine	MDAMB231	trt_cp	2.22 µmol/L	24 h	2	124	0.3433	0.208631	Imidazoline receptor agonist	NISCH|ADRA2A|ADRA2B|ADRA2C	-0.5873	15.6536	-1.7601
Adapalene	MCF7	trt_cp	0.37 µmol/L	24 h	2	160	0.4735	0.278324	Retinoid receptor agonist	RARB|RARG|RARA|RXRA|RXRB|RXRG	-0.5873	15.6536	-1.7601
Betazole	PC3	trt_cp	10 µmol/L	24 h	3	91	0.23	0.14629	Histamine receptor agonist	HRH2	-0.587	15.6536	-1.7591
Meptazinol	ASC	trt_cp	10 µmol/L	24 h	4	133	0.14	0.137981	Opioid receptor agonist	BCHE	-0.5869	15.6536	-1.759
Chelidonine	VCAP	trt_cp	10 µmol/L	24 h	5	343	0.39	0.369837	Tubulin inhibitor	-666	-0.5869	15.6536	-1.759
Brd-K16133773	A375	trt_cp	0.37 µmol/L	24 h	3	85	0.2515	0.147846	17,20 lyase inhibitor|Cytochrome P450 inhibitor|Steroid sulfatase inhibitor|Androgen biosynthesis inhibitor	CYP17A1|CYP2C19|CYP2C8|CYP3A5	-0.5864	15.6536	-1.7573
Bay-87-2243	A549	trt_cp	0.03 µmol/L	24 h	2	262	0.4379	0.342506	HIF Inhibitor	HIF1A	-0.5862	15.6536	-1.7567
Azapropazone	MCF7	trt_cp	10 µmol/L	6 h	2	112	0.31	0.188417	Cyclooxygenase inhibitor	PTGS2|PTGS1|XDH	-0.586	15.6536	-1.7563
Lurasidone	JURKAT	trt_cp	10 µmol/L	24 h	2	100	0.265	0.164609	Dopamine receptor antagonist|Serotonin receptor antagonist	DRD2|HTR2A|HTR7|HTR1A|ADRA2A|ADRA2C	-0.586	15.6536	-1.7563
A-769662	SHSY5Y	trt_cp	0.37 µmol/L	24 h	3	90	0.3115	0.169309	AMPK activator	-666	-0.586	15.6536	-1.7562
Mln-8054	HS578T	trt_cp	10 µmol/L	24 h	3	134	0.29	0.199334	Aurora kinase inhibitor|Protein kinase inhibitor|Tubulin inhibitor	AURKA	-0.5858	15.6536	-1.7557
Edaravone	PC3	trt_cp	10 µmol/L	6 h	5	135	0.11	0.123224	Nootropic agent	BCL2	-0.5855	15.6536	-1.7548
Xmd-885	HEPG2	trt_cp	3.33 µmol/L	24 h	2	47	0.3687	0.133112	MAP kinase inhibitor	MAPK7|LRRK2	-0.5853	15.6536	-1.754
Cgp-52432	VCAP	trt_cp	10 µmol/L	24 h	5	164	0.2635	0.210205	GABA receptor antagonist	GABBR1	-0.5849	15.6536	-1.7527
Hemicholinium-3	PC3	trt_cp	10 µmol/L	24 h	3	273	0.31	0.294166	Acetylcholine receptor antagonist	-666	-0.5847	15.6536	-1.7523
Sb-683698	HAP1	trt_cp	3.33 µmol/L	24 h	3	51	0.2169	0.106352	Integrin inhibitor	ITGA4|ITGAV|ITGB1|ITGB7	-0.5845	15.6536	-1.7516
Talnetant	MCF7	trt_cp	10 µmol/L	24 h	3	212	0.2127	0.214725	Tachykinin antagonist	TACR3|TACR2	-0.5837	15.6536	-1.7494
Zolpidem	VCAP	trt_cp	10 µmol/L	24 h	5	85	0.11	0.0977769	Benzodiazepine receptor agonist	GABRA1|GABRA2|GABRA3	-0.5835	15.6536	-1.7487
Splitomycin	PC3	trt_cp	10 µmol/L	6 h	4	193	0.31	0.247338	SIRT inhibitor	SIRT2|SIRT1	-0.5833	15.6536	-1.7482
Fr-180204	HS578T	trt_cp	0.37 µmol/L	6 h	3	189	0.5	0.310847	MAP kinase inhibitor	MAPK1|MAPK3	-0.5832	15.6536	-1.748
Ar-A014418	YAPC	trt_cp	3.33 µmol/L	6 h	3	70	0.43	0.175434	GSK inhibitor	GSK3B	-0.5832	15.6536	-1.7479
Prostaglandin-A1	NCIH596	trt_cp	1.11 µmol/L	6 h	2	55	0.13	0.0855034	Prostanoid receptor antagonist|NFKB inhibitor	-666	-0.5832	15.6536	-1.7479
Torasemide	VCAP	trt_cp	10 µmol/L	24 h	5	74	0.16	0.110029	Thromboxane receptor antagonist	SLC12A1|CYP2C8|SLC12A2	-0.5832	15.6536	-1.7477
Tul-Xxi039	THP1	trt_cp	0.04 µmol/L	24 h	3	215	0.57	0.353987	Serine/threonine kinase inhibitor	-666	-0.5831	15.6536	-1.7476
Brd-K37846922	HEPG2	trt_cp	10 µmol/L	6 h	3	209	0.14	0.172969	CHK inhibitor|Cytochrome P450 activator|Indoleamine 2,3-dioxygenase inhibitor	-666	-0.583	15.6536	-1.7473
Brd-K78844995	VCAP	trt_cp	10 µmol/L	24 h	5	135	0.1908	0.162288	Sigma receptor agonist	-666	-0.5829	15.6536	-1.747
Pf-750	SW480	trt_cp	80 µmol/L	6 h	2	156	0.36	0.239632	FAAH inhibitor	FAAH	-0.5829	15.6536	-1.7469
Budesonide	PC3	trt_cp	10 µmol/L	24 h	5	247	0.37	0.305689	Glucocorticoid receptor agonist	NR3C1|CYP3A5|CYP3A7	-0.5828	15.6536	-1.7466
Levosulpiride	PC3	trt_cp	10 µmol/L	24 h	3	59	0.0909	0.0740523	Dopamine receptor antagonist	DRD2|DRD3|CA1|CA12|CA7	-0.5826	15.6536	-1.7461
Flumazenil	A375	trt_cp	10 µmol/L	6 h	3	95	0.06	0.0763428	Benzodiazepine receptor antagonist	GABRA1|GABRA2|GABRA3|GABRA5|GABRA4|GABRA6|GABRB1|GABRB2|GABRB3|GABRD|GABRE|GABRG1|GABRG2|GABRG3|GABRP|GABRQ	-0.5826	15.6536	-1.746
Kin001-127	HS578T	trt_cp	10 µmol/L	6 h	3	285	0.5	0.381714	ITK inhibitor	ITK	-0.5826	15.6536	-1.746
Sb-221284	ASC	trt_cp	10 µmol/L	24 h	3	147	0.28	0.205148	Serotonin receptor antagonist	HTR2B|HTR2C|HTR2A	-0.5826	15.6536	-1.7459
Diphenhydramine	HA1E	trt_cp	10 µmol/L	6 h	2	93	0.34	0.179809	Histamine receptor antagonist	HRH1	-0.5825	15.6536	-1.7458
Stavudine	HEK293	trt_cp	0.01 µmol/L	24 h	2	132	0.1515	0.142996	DNA inhibitor|Reverse transcriptase inhibitor	-666	-0.5825	15.6536	-1.7456
Nornicotine	A375	trt_cp	10 µmol/L	6 h	3	31	0.25	0.0890187	Acetylcholine receptor agonist	-666	-0.5819	15.6536	-1.7439
Pravastatin	VCAP	trt_cp	10 µmol/L	6 h	4	258	0.41	0.328876	HMGCR inhibitor	HMGCR|SLCO1B1	-0.5819	15.6536	-1.7438
Smer-28	NEU	trt_cp	10 µmol/L	24 h	3	63	0.14	0.0949653	Autophagy inducer	SNCA	-0.5817	15.6536	-1.7434
Gw-843682X	H1299	trt_cp	10 µmol/L	6 h	2	74	0.37	0.16732	PLK inhibitor	-666	-0.5816	15.6536	-1.743
Zm-306416	MCF7	trt_cp	10 µmol/L	24 h	4	124	0.16	0.14243	Abl inhibitor|Src inhibitor|VEGFR inhibitor	FLT1|KDR|EGFR|FLT4	-0.5815	15.6536	-1.7427
Dipyridamole	THP1	trt_cp	0.25 µmol/L	24 h	2	129	0.42	0.235369	Phosphodiesterase inhibitor	PDE5A|ADA|PDE10A|PDE4A|PDE7B|PDE8A|PDE8B|SLC29A1|PDE1A|PDE1B|PDE1C|PDE2A|PDE3A|PDE3B|PDE4B|PDE4C|PDE4D|PDE6A|PDE6B|PDE6C|PDE6D|PDE6G|PDE6H|PDE7A|PDE9A	-0.5814	15.6536	-1.7423
Cyclopentolate	PC3	trt_cp	10 µmol/L	24 h	5	141	0.26	0.19361	Acetylcholine receptor antagonist	CHRM1	-0.5813	15.6536	-1.7422
Nomifensine	VCAP	trt_cp	10 µmol/L	6 h	5	124	0.13	0.128385	Dopamine receptor antagonist|Noradrenaline uptake inhibitor	SLC6A2|SLC6A3|DRD2|MAOA|MAOB|MPO	-0.5809	15.6536	-1.7409
Ro-16-6941	MCF7	trt_cp	10 µmol/L	6 h	3	109	0.08	0.0944254	Monoamine oxidase inhibitor	-666	-0.5805	15.6536	-1.7396
Saclofen	HT29	trt_cp	10 µmol/L	6 h	5	119	0.16	0.139529	GABA receptor antagonist	GABBR1|GABBR2|KCTD12|KCTD16|KCTD8	-0.5804	15.6536	-1.7395
Valproic-Acid	MCF7	trt_cp	0.25 µmol/L	24 h	2	55	0.2595	0.120804	HDAC inhibitor|GABA receptor agonist|Voltage-gated sodium channel blocker	HDAC1|SCN1A|SCN3A|ABAT|ALDH5A1|ACADSB|HDAC2|HDAC9|OGDH|SCN10A|SCN11A|SCN1B|SCN2A|SCN2B|SCN3B|SCN4A|SCN4B|SCN5A|SCN7A|SCN8A|SCN9A	-0.5804	15.6536	-1.7395
Loxoprofen	HEK293	trt_cp	0.01 µmol/L	24 h	2	62	0.143	0.0952126	Cyclooxygenase inhibitor|Prostanoid receptor antagonist	PTGS2	-0.5802	15.6536	-1.7389
Gr-55562	HA1E	trt_cp	10 µmol/L	6 h	3	91	0.39	0.190495	Serotonin receptor antagonist	HTR1B	-0.5802	15.6536	-1.7387
Pinacidil	THP1	trt_cp	2.22 µmol/L	24 h	2	330	0.5221	0.419725	ATP channel activator|Potassium channel activator	ABCC9|KCNJ8|ABCC8	-0.5801	15.6536	-1.7385
Skf-96365	HT29	trt_cp	10 µmol/L	6 h	5	287	0.36	0.325029	Calcium channel blocker	CYP3A4|TRPC1|PKD2|TRPC3|TRPC4|TRPC5|TRPV2	-0.5801	15.6536	-1.7385
Phensuximide	MCF7	trt_cp	10 µmol/L	6 h	2	216	0.42	0.304566	Succinimide antiepileptic	CACNA1G|CACNA1H|CACNA1I	-0.5801	15.6536	-1.7384
Azd-9668	MCF10A	trt_cp	0.08 µmol/L	24 h	2	71	0.2439	0.133066	Elastase inhibitor	ELANE	-0.5798	15.6536	-1.7377
Brd-K83354763	A549	trt_cp	6.66 µmol/L	6 h	4	73	0.23	0.131026	NFKB inhibitor	-666	-0.5796	15.6536	-1.7371
Tranylcypromine	PC3	trt_cp	10 µmol/L	24 h	2	114	0.6028	0.265076	Monoamine oxidase inhibitor	MAOA|MAOB|KDM1A|CYP2A6	-0.5795	15.6536	-1.7368
Bifemelane	A375	trt_cp	0.01 µmol/L	24 h	2	89	0.1373	0.111779	Acetylcholine receptor agonist	SLC6A2|MAOA|MAOB	-0.5795	15.6536	-1.7367
Enmd-2076	YAPC	trt_cp	0.74 µmol/L	24 h	2	98	0.1889	0.137581	Aurora kinase inhibitor|FLT3 inhibitor|VEGFR inhibitor	AURKA|FLT3|KDR|PDGFRA|SRC|CSF1R|EPHA1|FGFR1|FGFR2|FGFR3|FLT4|KIT|PTK2	-0.5794	15.6536	-1.7364
Pnu-282987	HA1E	trt_cp	10 µmol/L	6 h	2	42	0.41	0.132693	Cholinergic receptor agonist	CHRNA7	-0.5794	15.6536	-1.7363
Pentoxyverine	PC3	trt_cp	10 µmol/L	24 h	3	209	0.29	0.248945	Acetylcholine receptor antagonist	-666	-0.579	15.6536	-1.7353
Fluconazole	HEK293	trt_cp	0.04 µmol/L	24 h	2	100	0.2174	0.149094	Sterol demethylase inhibitor	CYP3A5|CYP3A7|CYP51A1	-0.5788	15.6536	-1.7345
Pseudopelletierine	HEPG2	trt_cp	10 µmol/L	6 h	2	104	0.31	0.181563	Anthelmintic	-666	-0.5787	15.6536	-1.7344
Iohexol	MCF7	trt_cp	10 µmol/L	6 h	3	184	0.4	0.274328	Radiopaque medium	-666	-0.5787	15.6536	-1.7342
Rimonabant	A549	trt_cp	0.74 µmol/L	24 h	2	33	0.2477	0.091422	Cannabinoid receptor antagonist	CNR1|IL6|GPR55	-0.5786	15.6536	-1.7339
Famciclovir	MCF7	trt_cp	10 µmol/L	24 h	3	135	0.2325	0.179147	DNA inhibitor	-666	-0.5785	15.6536	-1.7338
Sc-68376	VCAP	trt_cp	10 µmol/L	24 h	3	75	0.24	0.135665	P38 MAPK inhibitor	MAPK14	-0.5785	15.6536	-1.7338
Piracetam	A375	trt_cp	0.25 µmol/L	24 h	2	78	0.1946	0.12458	Acetylcholine receptor agonist	GRIA1|GRIA2|GRIA3|GRIA4	-0.5783	15.6536	-1.7332
Methazolamide	HEK293	trt_cp	0.01 µmol/L	24 h	2	122	0.2066	0.160537	Carbonic anhydrase inhibitor	CA1|CA2|CA4|CA7|INS|CA12|CA14	-0.5783	15.6536	-1.7331
Gsk-2334470	A375	trt_cp	0.37 µmol/L	24 h	2	55	0.3439	0.139068	PDK inhibitor	PDPK1|AURKA|AURKB|PDK1	-0.5783	15.6536	-1.733
Rs-67333	VCAP	trt_cp	10 µmol/L	24 h	3	122	0.47	0.242136	Serotonin receptor agonist	HTR4	-0.5781	15.6536	-1.7325
Finasteride	VCAP	trt_cp	10 µmol/L	24 h	2	100	0.05	0.0715016	5-alpha reductase inhibitor	SRD5A2|SRD5A1|AR|AKR1D1	-0.578	15.6536	-1.7321
Indirubin	A549	trt_cp	0.12 µmol/L	48 h	4	118	0.3444	0.203846	CDK inhibitor|GSK inhibitor	CDK1|CDK5|CDK2|CDK4|GSK3B|GSK3A	-0.578	15.6536	-1.7321
Pravastatin	PC3	trt_cp	10 µmol/L	6 h	4	176	0.25	0.212108	HMGCR inhibitor	HMGCR|SLCO1B1	-0.578	15.6536	-1.7321
Nvp-Auy922	HCT116	trt_cp	10 µmol/L	6 h	2	148	0.39	0.242937	HSP inhibitor	HSP90AA1|HSP90AB1	-0.578	15.6536	-1.7321
Rimantadine	HA1E	trt_cp	3.33 µmol/L	24 h	3	95	0.3646	0.188192	Antiviral|RNA synthesis inhibitor	-666	-0.5777	15.6536	-1.7312
Bendroflumethiazide	HEPG2	trt_cp	10 µmol/L	6 h	3	89	0.2	0.134909	Sodium channel inhibitor	SLC12A3|CA1|CA2|CA4|KCNMA1|SLC12A1	-0.5776	15.6536	-1.7309
Doxycycline	HA1E	trt_cp	10 µmol/L	24 h	3	104	0.3476	0.192259	Bacterial 30S ribosomal subunit inhibitor	MMP8|MMP1	-0.5774	15.6536	-1.7305
Lopinavir	A375	trt_cp	10 µmol/L	6 h	2	70	0.1075	0.087717	HIV inhibitor	-666	-0.5773	15.6536	-1.7301
Pf-477736	MCF10A	trt_cp	10 µmol/L	3 h	2	145	0.3401	0.224552	CHK inhibitor	CHEK1|CHEK2	-0.5773	15.6536	-1.73
Brd-K09991945	HS578T	trt_cp	10 µmol/L	6 h	3	194	0.41	0.285183	PKC inhibitor	GSK3B	-0.5771	15.6536	-1.7295
Mepacrine	HELA	trt_cp	10 µmol/L	24 h	3	423	0.4829	0.457014	NFKB inhibitor|Cytokine production inhibitor|p53 activator	TP53|AKT1|MTOR|NFKB1|PLA2G2A|PLA2G2D|PLA2G1B|PLA2G4A|PLA2G6|PLCL1	-0.5769	15.6536	-1.729
Pterostilbene	HEK293	trt_cp	3.33 µmol/L	24 h	3	42	0.175	0.086691	Cyclooxygenase inhibitor|PPAR receptor agonist	PTGS2|FAAH|PPARA|PTGS1	-0.5769	15.6536	-1.7288
Racecadotril	HEPG2	trt_cp	10 µmol/L	6 h	2	108	0.15	0.128703	Enkephalinase inhibitor	MME	-0.5767	15.6536	-1.7282
Foliosidine	HT29	trt_cp	10 µmol/L	6 h	5	295	0.35	0.324919	Plant alkaloid	-666	-0.5767	15.6536	-1.7282
Carbofuran	ASC	trt_cp	10 µmol/L	24 h	4	138	0.34	0.219033	Cholinesterase inhibitor	-666	-0.5766	15.6536	-1.7281
Rosuvastatin	VCAP	trt_cp	10 µmol/L	6 h	4	92	0.26	0.156391	HMGCR inhibitor	HMGCR	-0.5764	15.6536	-1.7274
Vu-0365114-2	VCAP	trt_cp	10 µmol/L	24 h	5	267	0.31	0.290916	M5 modulator	CHRM5	-0.5762	15.6536	-1.7267
Brd-K20168484	HA1E	trt_cp	10 µmol/L	6 h	2	141	0.34	0.221401	Lipoxygenase inhibitor	-666	-0.5761	15.6536	-1.7266
Warfarin	VCAP	trt_cp	10 µmol/L	6 h	4	107	0.1	0.104598	Vitamin K antagonist	VKORC1|CYP2C19|CYP2C8|CYP4F2	-0.5761	15.6536	-1.7266
Pizotifen	SKB	trt_cp	10 µmol/L	24 h	2	44	0.12	0.0734763	Serotonin receptor antagonist	HTR2A|HTR1A|HTR2C	-0.5761	15.6536	-1.7265
Flumatinib	PC3	trt_cp	10 µmol/L	24 h	2	80	0.1849	0.122983	Bcr-Abl inhibitor	ABL1|BCR|PDGFRB	-0.5759	15.6536	-1.726
Oxantel	SKB	trt_cp	10 µmol/L	24 h	2	38	0.03	0.0341415	Anthelmintic	-666	-0.5758	15.6536	-1.7258
Nabumetone	MCF7	trt_cp	10 µmol/L	6 h	4	159	0.2098	0.184685	Cyclooxygenase inhibitor	PTGS2|AKR1C3|CYP2B6|CYP2C19|CYP2E1|PTGS1	-0.5759	15.6536	-1.7258
Sulfaquinoxaline	PC3	trt_cp	10 µmol/L	6 h	3	231	0.28	0.257167	Vitamin K antagonist	-666	-0.5759	15.6536	-1.7258
Tubacin	VCAP	trt_cp	10 µmol/L	24 h	5	626	0.7	0.669371	HDAC inhibitor	HDAC6	-0.5758	15.6536	-1.7257
Clomipramine	ASC	trt_cp	10 µmol/L	24 h	3	83	0.2	0.130282	Serotonin receptor antagonist	SLC6A4|SLC6A2|CYP2C19|GSTP1|HTR2A|HTR2B|HTR2C|SLC6A3	-0.5756	15.6536	-1.7252
Bopindolol	HUH7	trt_cp	8 µmol/L	72 h	3	66	0.25	0.129889	Adrenergic receptor antagonist	ADRB1|ADRB2|ADRB3|HTR1A|HTR1B	-0.5752	15.6536	-1.7239
Lomerizine	HEK293	trt_cp	0.03 µmol/L	24 h	2	58	0.2886	0.130826	Calcium channel blocker	ABCB1|CACNA1B|SCN5A	-0.5751	15.6536	-1.7234
5-Methoxytryptamine	PC3	trt_cp	10 µmol/L	24 h	5	153	0.15	0.153187	Serotonin receptor agonist	-666	-0.575	15.6536	-1.7233
Phylloquinone	MCF7	trt_cp	10 µmol/L	6 h	4	147	0.16	0.155078	Vitamin K	-666	-0.575	15.6536	-1.7232
Zidovudine	HT29	trt_cp	10 µmol/L	6 h	4	90	0.17	0.125077	Reverse transcriptase inhibitor	TERT	-0.5749	15.6536	-1.723
Diazoxide	HT29	trt_cp	0.04 µmol/L	24 h	3	133	0.2537	0.185745	Potassium channel activator	KCNJ11|ATP1A1|CA1|CA2|KCNJ8|KCNMA1|SLC12A3	-0.5748	15.6536	-1.7226
Tazobactam	HEK293	trt_cp	0.04 µmol/L	24 h	3	85	0.221	0.138591	Beta lactamase inhibitor	-666	-0.5746	15.6536	-1.722
Adatanserin	HELA	trt_cp	3.33 µmol/L	24 h	3	93	0.3609	0.185253	Serotonin receptor agonist|Serotonin receptor antagonist	HTR1A|HTR2A	-0.5746	15.6536	-1.722
Felodipine	A375	trt_cp	10 µmol/L	24 h	3	127	0.3174	0.203019	Calcium channel blocker	CACNA1C|CACNA1D|CACNA1S|NR3C2|CACNA1F|CACNA1H|CACNA2D1|CACNA2D2|CACNB2|CALM1|CFTR|PDE1A|PDE1B|TNNC1|TNNC2	-0.5745	15.6536	-1.7218
Fenbufen	SKB	trt_cp	10 µmol/L	24 h	3	83	0.15	0.112828	Cyclooxygenase inhibitor	PTGS1|PTGS2	-0.5745	15.6536	-1.7217
Relcovaptan	MCF10A	trt_cp	0.25 µmol/L	24 h	2	85	0.2549	0.148842	Vasopressin receptor antagonist	AVPR1A|AVPR1B|AVPR2|OXTR	-0.5745	15.6536	-1.7217
Brd-K33583600	VCAP	trt_cp	10 µmol/L	24 h	5	207	0.38	0.283601	Guanylate cyclase activator	AKR1B1|HRH2|SIRT1|GABBR1	-0.5744	15.6536	-1.7215
Gr-113808	HEPG2	trt_cp	10 µmol/L	6 h	2	100	0.17	0.131842	Serotonin receptor antagonist	HTR4	-0.5744	15.6536	-1.7215
D-64131	HCC515	trt_cp	10 µmol/L	24 h	3	253	0.26	0.259345	Tubulin inhibitor	TUBB	-0.5744	15.6536	-1.7213
Piperacillin	HCC515	trt_cp	10 µmol/L	6 h	2	76	0.15	0.107965	Bacterial cell wall synthesis inhibitor	-666	-0.5743	15.6536	-1.7211
Noreleagnine	HA1E	trt_cp	10 µmol/L	6 h	3	99	0.21	0.1458	Monoamine oxidase inhibitor|Serotonin receptor agonist	-666	-0.5742	15.6536	-1.7209
Px-12	NCIH2073	trt_cp	30 µmol/L	6 h	2	125	0.38	0.220383	Thioredoxin inhibitor	TXN|TXNRD1|TXNRD2	-0.574	15.6536	-1.7204
Oligomycin-A	NCIH508	trt_cp	10 µmol/L	6 h	2	79	0.41	0.181985	ATP synthase inhibitor|ATPase inhibitor	ATP5A1	-0.5737	15.6536	-1.7193
Bix-01294	HT29	trt_cp	10 µmol/L	6 h	5	437	0.45	0.448412	DNA inhibitor|Histone lysine methyltransferase inhibitor	EHMT2|EHMT1	-0.5737	15.6536	-1.7192
Carvedilol	PC3	trt_cp	10 µmol/L	24 h	2	297	0.44	0.36554	Adrenergic receptor antagonist	ADRB1|ADRB2|ADRA1A|ADRA1B|ADRA1D|ADRB3|CYP2C19|CYP2E1|RYR2|ADRA2A|ADRA2B|ADRA2C|GJA1|HIF1A|KCNH2|NDUFC2|NPPB|SELE|VCAM1|VEGFA	-0.5736	15.6536	-1.719
Ginkgolide-B	PC3	trt_cp	10 µmol/L	24 h	3	78	0.1749	0.118106	Platelet activating factor receptor antagonist|GABA receptor antagonist|Glycine receptor antagonist|Immunosuppressant|Peptidase inhibitor|Protease inhibitor|Reducing agent	PTAFR|GLRA1|GLRB|GLRA2|GLRA3|HTR3A|HTR3B	-0.5735	15.6536	-1.7186
Rifapentine	HCC515	trt_cp	10 µmol/L	6 h	3	234	0.37	0.297536	Bacterial RNA polymerase inhibitor	CYP2C8|CYP3A4|CYP2C9	-0.5734	15.6536	-1.7184
Aniracetam	HEK293	trt_cp	0.37 µmol/L	24 h	2	48	0.0955	0.0684625	Glutamate receptor agonist	GRIA1|DRD2|GRIA2|GRIA3|HTR2A|GRIA4	-0.5733	15.6536	-1.7183
Inhibitor-Bec	U937	trt_cp	80 µmol/L	6 h	2	87	0.41	0.190977	Arginase inhibitor	ARG2|ARG1	-0.5729	15.6536	-1.717
Bretazenil	HA1E	trt_cp	0.25 µmol/L	24 h	2	88	0.2322	0.144545	GABA receptor agonist	GABRA1|GABRA2|GABRA3|GABRA5|GABRA4|GABRA6	-0.5729	15.6536	-1.717
Aminocaproic-Acid	THP1	trt_cp	0.74 µmol/L	24 h	2	70	0.1367	0.0989154	Plasminogen activator inhibitor	PLG|PLAT|LPA	-0.5728	15.6536	-1.7168
Fludarabine	U2OS	trt_cp	10 µmol/L	48 h	5	130	0.3621	0.21939	DNA inhibitor	ADA|RRM1|RRM2	-0.5728	15.6536	-1.7166
Tyrphostin-51	HEPG2	trt_cp	10 µmol/L	6 h	3	116	0.14	0.128862	EGFR inhibitor	-666	-0.5726	15.6536	-1.7159
Tgx-221	MCF7	trt_cp	3.33 µmol/L	24 h	3	105	0.3896	0.204519	PI3K inhibitor	PIK3CB|PIK3CD	-0.5725	15.6536	-1.7158
Ku-0063794	NCIH508	trt_cp	10 µmol/L	6 h	2	105	0.02	0.0463383	MTOR inhibitor	MTOR	-0.5723	15.6536	-1.7153
Tivozanib	YAPC	trt_cp	10 µmol/L	24 h	2	259	0.4831	0.357684	VEGFR inhibitor	FLT1|FLT4|KDR|KIT|PDGFRA|PDGFRB	-0.5723	15.6536	-1.7152
Cinoxacin	MCF10A	trt_cp	3.33 µmol/L	24 h	2	73	0.249	0.13633	Bacterial DNA Gyrase inhibitor	-666	-0.5723	15.6536	-1.715
Isometheptene	PC3	trt_cp	10 µmol/L	24 h	2	104	0.29	0.175609	Vasoconstrictor	ADRA1A|SLC18A2	-0.5721	15.6536	-1.7145
Ticagrelor	MCF7	trt_cp	10 µmol/L	24 h	3	122	0.165	0.143467	Purinergic receptor antagonist	P2RY12|CYP3A5	-0.572	15.6536	-1.7141
Sparfosic-Acid	PC3	trt_cp	80 µmol/L	24 h	5	129	0.1845	0.156	Aspartate carbamoyltransferase inhibitor	CAD	-0.5719	15.6536	-1.714
Vu-0400071-3	HCC515	trt_cp	10 µmol/L	6 h	3	312	0.4	0.357222	Glutamate receptor antagonist	GRM4	-0.5717	15.6536	-1.7135
Metoclopramide	HUH7	trt_cp	12 µmol/L	72 h	3	38	0.17	0.0812731	Dopamine receptor antagonist|Serotonin receptor antagonist	DRD2|HTR4|HTR3A|CHRM1|HTR3B	-0.5717	15.6536	-1.7133
Dipraglurant	HEK293	trt_cp	0.03 µmol/L	24 h	2	151	0.1621	0.158201	Glutamate receptor antagonist	GRM5	-0.5713	15.6536	-1.7121
Tozasertib	HT29	trt_cp	3.33 µmol/L	24 h	3	103	0.44	0.215266	Aurora kinase inhibitor|Bcr-Abl inhibitor|FLT3 inhibitor|JAK inhibitor	AURKA|AURKB|ABL1|AURKC|BCR|FLT3|JAK2|DDR2|LCK	-0.5713	15.6536	-1.712
Norketamine	HEPG2	trt_cp	10 µmol/L	6 h	2	42	0.12	0.071787	Glutamate receptor antagonist	CYP3A4	-0.5713	15.6536	-1.712
Mefexamide	HA1E	trt_cp	10 µmol/L	6 h	3	59	0.19	0.107062	Psychoactive drug	-666	-0.5713	15.6536	-1.712
Pd-184352	HCC515	trt_cp	0.37 µmol/L	24 h	3	117	0.45	0.232022	MEK inhibitor	MAP2K1|MAP2K2|MAP3K1|MAP3K2	-0.5711	15.6536	-1.7117
Pilaralisib	PC3	trt_cp	10 µmol/L	24 h	3	183	0.3745	0.264717	PI3K inhibitor	-666	-0.5711	15.6536	-1.7116
Brd-K99615199	HA1E	trt_cp	10 µmol/L	6 h	3	81	0.16	0.115115	Progesterone receptor agonist	PGR|ESR1	-0.5709	15.6536	-1.711
Brd-A77577770	HA1E	trt_cp	10 µmol/L	6 h	3	52	0.26	0.117576	Protein kinase inhibitor	-666	-0.5709	15.6536	-1.711
Miglustat	JURKAT	trt_cp	0.01 µmol/L	24 h	2	81	0.1966	0.127604	Glycosylation inhibitor	UGCG|GAA|SLC5A4	-0.5709	15.6536	-1.7109
Rigosertib	SHSY5Y	trt_cp	3.33 µmol/L	24 h	3	344	0.6332	0.471933	Cell cycle inhibitor|PLK inhibitor	PLK1|MCL1	-0.5709	15.6536	-1.7108
Bas-09104376	PC3	trt_cp	10 µmol/L	6 h	5	141	0.16	0.15188	HIV inhibitor	-666	-0.5708	15.6536	-1.7106
Betamethasone	HCC515	trt_cp	10 µmol/L	24 h	3	297	0.61	0.430401	Glucocorticoid receptor agonist	NR3C1	-0.5707	15.6536	-1.7104
Alfadolone-Acetate	PC3	trt_cp	10 µmol/L	6 h	5	77	0.17	0.115691	GABA receptor agonist	-666	-0.5707	15.6536	-1.7103
Sertaconazole	JURKAT	trt_cp	2.22 µmol/L	24 h	2	124	0.1612	0.142963	Sterol demethylase inhibitor	-666	-0.5707	15.6536	-1.7103
Pilaralisib	NALM6	trt_cp	2.5 µmol/L	24 h	3	137	0.37	0.227663	PI3K inhibitor	-666	-0.5706	15.6536	-1.7101
Niacin	MCF10A	trt_cp	0.04 µmol/L	24 h	3	133	0.2879	0.197869	NADPH inhibitor|Vitamin B	HCAR2|HCAR3|DGAT2|HCAR1|NNMT|QPRT	-0.5705	15.6536	-1.7098
Cl-82198	HEPG2	trt_cp	10 µmol/L	6 h	3	148	0.32	0.220058	Metalloproteinase inhibitor	MMP13	-0.5703	15.6536	-1.7092
Flunisolide	HCC515	trt_cp	10 µmol/L	24 h	3	317	0.56	0.426044	Cytochrome P450 inhibitor	NR3C1	-0.57	15.6536	-1.7083
Nsc-94258	A375	trt_cp	10 µmol/L	6 h	5	129	0.19	0.158308	Carcinogen	-666	-0.5699	15.6536	-1.708
Lansoprazole	VCAP	trt_cp	10 µmol/L	24 h	5	544	0.48	0.516714	Proton pump inhibitor	ATP4A|CYP2C19|CYP3A4|CYP3A5|ATP4B	-0.5699	15.6536	-1.7078
Brd-K80672993	H1299	trt_cp	90 µmol/L	6 h	2	33	0.31	0.102275	Pyruvate kinase isozyme activator	-666	-0.5697	15.6536	-1.7074
Netupitant	PC3	trt_cp	10 µmol/L	24 h	2	299	0.3992	0.349351	Tachykinin antagonist	TACR1	-0.5697	15.6536	-1.7074
Skf-83566	PC3	trt_cp	10 µmol/L	24 h	4	71	0.24	0.131997	Dopamine receptor antagonist	DRD1|DRD5	-0.5697	15.6536	-1.7073
Ozagrel	VCAP	trt_cp	10 µmol/L	24 h	5	175	0.38	0.26076	Thromboxane synthase inhibitor	TBXAS1	-0.5697	15.6536	-1.7073
Thalidomide	HEPG2	trt_cp	3.33 µmol/L	24 h	3	130	0.29	0.196337	TNF inhibitor	TNF|CRBN|CYP1A2|CYP2B6|CYP2C19|CYP3A5|FGFR2|NFKB1|ORM1|ORM2|PTGS2	-0.5696	15.6536	-1.707
Vx-745	HUVEC	trt_cp	3.33 µmol/L	24 h	3	132	0.3309	0.211332	P38 MAPK inhibitor	MAPK14|MAPK11|MAPK12	-0.5695	15.6536	-1.7068
Isoflupredone-Acetate	A375	trt_cp	10 µmol/L	6 h	3	158	0.21	0.184191	Glucocorticoid receptor agonist	NR3C1	-0.5695	15.6536	-1.7067
Oxybuprocaine	A549	trt_cp	10 µmol/L	24 h	3	132	0.1984	0.16364	Anesthetic - local	SCN10A	-0.5694	15.6536	-1.7064
Am-251	HT29	trt_cp	10 µmol/L	6 h	5	99	0.1	0.100612	Cannabinoid receptor antagonist	CNR1|GPR18|GPR55	-0.5693	15.6536	-1.7062
Etamivan	MCF7	trt_cp	10 µmol/L	6 h	5	397	0.4233	0.414524	Respiratory stimulant	-666	-0.5693	15.6536	-1.7061
Ricinine	ASC	trt_cp	10 µmol/L	24 h	3	97	0.4	0.19918	Casein kinase inhibitor	-666	-0.5691	15.6536	-1.7057
Omeprazole	HT29	trt_cp	0.01 µmol/L	24 h	2	62	0.0448	0.0532924	Proton pump inhibitor	ATP4A|CYP1A2|CYP2C19|CLCN2	-0.5691	15.6536	-1.7057
Pazopanib	HS578T	trt_cp	2.22 µmol/L	6 h	3	331	0.57	0.43922	VEGFR inhibitor|KIT inhibitor|PDGFR inhibitor	KDR|KIT|FLT1|FLT4|PDGFRB|PDGFRA|BRAF|CYP2B6|CYP2C8|CYP2E1|DDR2|CSF1R|FGF1|FGFR1|FGFR3|ITK|SH2B3	-0.5691	15.6536	-1.7056
Brd-K23922020	A375	trt_cp	10 µmol/L	6 h	3	131	0.29	0.19709	Acetylcholine receptor agonist	-666	-0.569	15.6536	-1.7052
Tenofovir	HA1E	trt_cp	10 µmol/L	6 h	3	223	0.36	0.286506	Reverse transcriptase inhibitor|HIV inhibitor	-666	-0.569	15.6536	-1.7052
Clomethiazole	HA1E	trt_cp	0.125 µmol/L	24 h	3	81	0.1472	0.110415	GABA receptor antagonist|GABA receptor modulator	GABRA1	-0.5689	15.6536	-1.7049
Nialamide	HA1E	trt_cp	10 µmol/L	6 h	3	259	0.21	0.235825	Monoamine oxidase inhibitor	COMT|MAOA|MAOB	-0.5688	15.6536	-1.7047
Guaifenesin	HCC515	trt_cp	10 µmol/L	6 h	2	102	0.02	0.0456715	Expectorant	-666	-0.5687	15.6536	-1.7044
Mdm2-Inhibitor	SKB	trt_cp	10 µmol/L	24 h	2	40	0.23	0.0969894	MDM inhibitor	-666	-0.5687	15.6536	-1.7044
Brd-K94919853	PC3	trt_cp	10 µmol/L	6 h	5	235	0.27	0.25471	Butyrylcholinesterase inhibitor	-666	-0.5683	15.6536	-1.7032
Rosmarinic-Acid	HT29	trt_cp	10 µmol/L	6 h	4	216	0.03	0.0813988	GABA receptor antagonist	MCL1|TYR	-0.5683	15.6536	-1.7032
Sc-19220	VCAP	trt_cp	10 µmol/L	24 h	5	276	0.39	0.331755	Prostanoid receptor antagonist	PTGER1	-0.5683	15.6536	-1.7031
Fluoxetine	HCC515	trt_cp	10 µmol/L	6 h	2	109	0.23	0.160106	Selective serotonin reuptake inhibitor (SSRI)	SLC6A4|CYP2C19|ANO1|HTR2B	-0.5682	15.6536	-1.7028
Carteolol	SKB	trt_cp	10 µmol/L	24 h	2	63	0.31	0.141313	Adrenergic receptor antagonist	ADRB1|ADRB2	-0.5681	15.6536	-1.7026
Sb-239063	PC3	trt_cp	10 µmol/L	6 h	4	77	0.28	0.148476	P38 MAPK inhibitor	TNF|MAPK11|MAPK14|PTGS2	-0.568	15.6536	-1.7023
Tipifarnib	HCC515	trt_cp	10 µmol/L	24 h	5	116	0.1901	0.150159	Farnesyltransferase inhibitor	-666	-0.568	15.6536	-1.7022
Thalidomide	HCT116	trt_cp	10 µmol/L	6 h	2	99	0.47	0.218121	TNF inhibitor	TNF|CRBN|CYP1A2|CYP2B6|CYP2C19|CYP3A5|FGFR2|NFKB1|ORM1|ORM2|PTGS2	-0.5678	15.6536	-1.7017
Tandutinib	NPC	trt_cp	10 µmol/L	24 h	3	195	0.23	0.214147	FLT3 inhibitor|KIT inhibitor|PDGFR inhibitor	FLT3|KIT|PDGFRA|PDGFRB|CSF1R|PDGFD	-0.5677	15.6536	-1.7014
Brd-K47869605	HUH7	trt_cp	2.5 µmol/L	6 h	3	235	0.43	0.321439	Tubulin inhibitor	IGF1R|TOP2A|TUBA4A|TUBB	-0.5676	15.6536	-1.7009
Dibenzepin	SKB	trt_cp	10 µmol/L	24 h	2	34	0.29	0.100408	Norepinephrine inhibitor	-666	-0.5675	15.6536	-1.7008
Rivaroxaban	PC3	trt_cp	10 µmol/L	24 h	5	205	0.26	0.23345	Coagulation factor inhibitor	F10|CYP2J2|CYP3A5	-0.5675	15.6536	-1.7007
Pyrazolanthrone	MDAMB231	trt_cp	0.08 µmol/L	24 h	3	295	0.48	0.380507	JNK inhibitor	MAPK10|MAPK8|MAPK9|TTK|LRRK2|MAPK8IP1	-0.5674	15.6536	-1.7005
Bucladesine	VCAP	trt_cp	10 µmol/L	6 h	5	418	0.5163	0.469753	Adenosine receptor agonist|CAMP stimulant	PRKACA	-0.5669	15.6536	-1.6991
Brd-K33211335	JURKAT	trt_cp	0.125 µmol/L	24 h	2	34	0.272	0.0972421	Glutamate receptor antagonist|Sigma receptor agonist	SIGMAR1|CYP3A5|GRIN1|CHRNA2|CHRNA3|CHRNA4|CHRNA7|CHRNB2|CHRNB4|CYBA|CYBB|GRIN3A|NCF1|NCF2|NCF4|OPRD1|OPRK1|OPRM1|PGRMC1|RAC1|RAC2|SLC6A2|SLC6A4	-0.5669	15.6536	-1.6989
Tafamidis-Meglumine	HELA	trt_cp	0.08 µmol/L	3 h	3	61	0.2205	0.117273	Transthyretin stabilizer	-666	-0.5668	15.6536	-1.6986
Brd-K81647657	PC3	trt_cp	10 µmol/L	24 h	5	202	0.1778	0.191634	PI3K inhibitor	-666	-0.5667	15.6536	-1.6985
Losmapimod	JURKAT	trt_cp	0.04 µmol/L	24 h	2	52	0.1529	0.0901646	P38 MAPK inhibitor	MAPK14	-0.5667	15.6536	-1.6984
Unc-0638	SHSY5Y	trt_cp	10 µmol/L	24 h	2	47	0.171	0.090652	HMTase inhibitor	EHMT1|EHMT2	-0.5667	15.6536	-1.6983
Dolasetron	PC3	trt_cp	10 µmol/L	24 h	5	381	0.3	0.341864	Serotonin receptor antagonist	HTR3A	-0.5666	15.6536	-1.6981
Atpa	PC3	trt_cp	10 µmol/L	6 h	4	76	0.08	0.0788465	Glutamate receptor agonist	GRIK1|GRIA2	-0.5666	15.6536	-1.698
Brd-K43405658	VCAP	trt_cp	10 µmol/L	6 h	4	248	0.12	0.17444	Protein tyrosine kinase inhibitor	EGFR	-0.5665	15.6536	-1.6977
Tropisetron	HA1E	trt_cp	10 µmol/L	6 h	2	149	0.38	0.240611	Serotonin receptor antagonist	HTR3A|GLRA1|GLRA2|GLRB|HTR4	-0.5664	15.6536	-1.6974
Brexpiprazole	THP1	trt_cp	10 µmol/L	24 h	3	89	0.1825	0.128872	Dopamine receptor antagonist	DRD2|HTR1A|HTR2A|DRD3	-0.5663	15.6536	-1.6971
Cgp-54626	VCAP	trt_cp	10 µmol/L	24 h	5	188	0.16	0.175376	GABA receptor antagonist	GABBR1|GABBR2|KCTD12|KCTD16|KCTD8	-0.5661	15.6536	-1.6965
Bay-K8644	PC3	trt_cp	3.33 µmol/L	24 h	2	97	0.2506	0.157655	Calcium channel activator	-666	-0.566	15.6536	-1.6964
Cutamesine	A549	trt_cp	1.11 µmol/L	24 h	2	82	0.2036	0.130655	Sigma receptor agonist	SIGMAR1	-0.566	15.6536	-1.6962
Psoromic-Acid	U2OS	trt_cp	10 µmol/L	6 h	2	90	0.57	0.229028	Ras GTPase inhibitor	-666	-0.5657	15.6536	-1.6955
Hg-5-88-01	HA1E	trt_cp	10 µmol/L	6 h	3	242	0.47	0.341026	Protein kinase inhibitor	COQ8B|EGFR	-0.5655	15.6536	-1.6949
Atpa	VCAP	trt_cp	10 µmol/L	24 h	5	92	0.14	0.114759	Glutamate receptor agonist	GRIK1|GRIA2	-0.5654	15.6536	-1.6946
Azd-9291	JURKAT	trt_cp	3.33 µmol/L	24 h	2	74	0.2174	0.128256	EGFR inhibitor	EGFR	-0.5654	15.6536	-1.6945
Y-39983	MDAMB231	trt_cp	0.37 µmol/L	24 h	2	59	0.4817	0.170469	Rho associated kinase inhibitor	ROCK1|ROCK2	-0.5653	15.6536	-1.694
Clorgiline	NEU	trt_cp	10 µmol/L	24 h	2	66	0.26	0.132461	Monoamine oxidase inhibitor	MAOA	-0.5651	15.6536	-1.6937
Thiotepa	A375	trt_cp	10 µmol/L	6 h	3	93	0.31	0.171693	Cytochrome P450 inhibitor	CYP2B6|CYP3A4	-0.5651	15.6536	-1.6936
Ci-976	H1299	trt_cp	80 µmol/L	6 h	2	93	0.28	0.163174	ACAT inhibitor	SOAT1|ACAT1|CES1	-0.565	15.6536	-1.6933
Eicosatetraynoic-Acid	VCAP	trt_cp	10 µmol/L	24 h	5	288	0.46	0.368049	Cyclooxygenase inhibitor|Lipoxygenase inhibitor	ALOX12|PPARA|PPARG|PTGS1	-0.5649	15.6536	-1.6931
Molindone	THP1	trt_cp	0.74 µmol/L	24 h	2	138	0.3128	0.210089	Dopamine receptor antagonist	DRD2|HTR2A|DRD5|CHRM1|HRH1|HTR1A	-0.5649	15.6536	-1.693
Carbaryl	PC3	trt_cp	10 µmol/L	24 h	6	378	0.41	0.398078	Acetylcholinesterase inhibitor	-666	-0.5648	15.6536	-1.6927
Sb-415286	SKB	trt_cp	10 µmol/L	24 h	2	90	0.31	0.168901	GSK inhibitor	GSK3B|GSK3A|RPS6KB1	-0.5648	15.6536	-1.6926
Doxapram	HCC515	trt_cp	10 µmol/L	6 h	3	151	0.17	0.162011	Potassium channel antagonist	KCNK3|KCNK9	-0.5647	15.6536	-1.6924
Pci-34051	PC3	trt_cp	0.66 µmol/L	24 h	2	52	0.62	0.181563	HDAC inhibitor	HDAC8|IL1B|HDAC1|HDAC10|HDAC6	-0.5647	15.6536	-1.6923
Cyclazosin	SKB	trt_cp	10 µmol/L	24 h	4	188	0.04	0.0876879	Adrenergic receptor antagonist	ADRA1B	-0.5646	15.6536	-1.6922
Am-630	A549	trt_cp	10 µmol/L	6 h	2	70	0.34	0.155998	Cannabinoid receptor antagonist	CNR2|CNR1	-0.5646	15.6536	-1.6921
Bh3I-1	HT29	trt_cp	10 µmol/L	6 h	5	153	0.13	0.142609	BCL inhibitor	BCL2L1	-0.5646	15.6536	-1.692
Dmp-777	HEK293	trt_cp	0.03 µmol/L	24 h	2	72	0.0935	0.0829665	Elastase inhibitor	MPO|PI3	-0.5645	15.6536	-1.6919
Alaproclate	THP1	trt_cp	10 µmol/L	24 h	3	53	0.051	0.0525719	Serotonin receptor antagonist	SLC6A4	-0.5645	15.6536	-1.6916
Risperidone	HCC515	trt_cp	10 µmol/L	24 h	3	86	0.29	0.15969	Dopamine receptor antagonist|Serotonin receptor antagonist	DRD2|HTR2A|DRD3|HTR2C|ADRA1A|ADRA1B|DRD4|HRH1|HTR1A|HTR1D|CYP3A5|ADRA1D|ADRA2A|ADRA2B|ADRA2C|DRD1|HTR1B|HTR1E|HTR1F|HTR6|HTR7	-0.5644	15.6536	-1.6914
Cianidanol	MCF10A	trt_cp	0.125 µmol/L	24 h	3	175	0.3683	0.256715	Fatty acid synthase inhibitor	FASN|SCN5A|PTGS1	-0.5643	15.6536	-1.6912
Memantine	HT29	trt_cp	10 µmol/L	6 h	4	47	0.12	0.0759399	Glutamate receptor antagonist	GRIN1|CYP2E1|CHRFAM7A|DRD2|GRIN2A|GRIN2B|GRIN3A|HTR3A	-0.5643	15.6536	-1.6911
Otamixaban	HT29	trt_cp	0.25 µmol/L	24 h	2	62	0.2571	0.127667	Coagulation factor inhibitor	F10	-0.5641	15.6536	-1.6906
Hydroxyurea	A375	trt_cp	3.33 µmol/L	24 h	3	86	0.32	0.167747	Ribonucleoside reductase inhibitor	RRM1|RRM2|RRM2B	-0.564	15.6536	-1.6903
Sc-19220	HT29	trt_cp	10 µmol/L	24 h	3	120	0.16	0.140114	Prostanoid receptor antagonist	PTGER1	-0.564	15.6536	-1.6902
Ofloxacin	VCAP	trt_cp	10 µmol/L	24 h	5	254	0.42	0.330272	Bacterial DNA inhibitor	TOP2A	-0.5639	15.6536	-1.6899
Fenticonazole	A549	trt_cp	2.22 µmol/L	24 h	2	43	0.1558	0.0827653	Bacterial cell wall synthesis inhibitor	-666	-0.5639	15.6536	-1.6898
Azithromycin	PC3	trt_cp	10 µmol/L	24 h	5	232	0.2	0.217816	Bacterial 50S ribosomal subunit inhibitor	MLNR	-0.5638	15.6536	-1.6896
Emd-53998	HEK293	trt_cp	0.03 µmol/L	24 h	2	103	0.1312	0.117548	Phosphodiesterase inhibitor	PDE3A|TNNC1	-0.5638	15.6536	-1.6895
Cytisine	HEK293	trt_cp	3.33 µmol/L	24 h	3	102	0.219	0.151131	Acetylcholine receptor agonist	CHRNA4|CHRNB2|CHRNA2|CHRNA3|CHRNA7|CHRNA6|CHRNB4	-0.5637	15.6536	-1.6894
Spiperone	A375	trt_cp	10 µmol/L	6 h	5	246	0.31	0.279241	Dopamine receptor antagonist	DRD2|ADRA1A|DRD3|DRD4|HTR1A|HTR2A|HTR7|ADRA1B|ADRA1D|DRD1|DRD5|HTR1D|HTR2B|HTR2C|HTR6	-0.5637	15.6536	-1.6893
Ropivacaine	HA1E	trt_cp	10 µmol/L	6 h	3	50	0.09	0.0678323	Sodium channel inhibitor	SCN9A|SCN10A	-0.5635	15.6536	-1.6888
Brd-K97330509	VCAP	trt_cp	10 µmol/L	24 h	5	131	0.2218	0.172364	Src inhibitor	-666	-0.5635	15.6536	-1.6888
Brd-K81647657	A375	trt_cp	10 µmol/L	24 h	5	128	0.27	0.187983	PI3K inhibitor	-666	-0.5634	15.6536	-1.6884
Pindolol	HUH7	trt_cp	12.5 µmol/L	72 h	3	91	0.24	0.149437	Adrenergic receptor antagonist	ADRB1|ADRB2|HTR1A|HTR1B|HTR2A|HTR2B	-0.5633	15.6536	-1.6882
Birinapant	HEK293	trt_cp	0.04 µmol/L	24 h	2	108	0.1333	0.121327	XIAP inhibitor	BIRC2|XIAP|BIRC3	-0.5633	15.6536	-1.6881
Docosatrienoic-Acid	PC3	trt_cp	10 µmol/L	6 h	4	113	0.22	0.159434	LTB4 inhibitor	-666	-0.5632	15.6536	-1.6879
Icosapent	VCAP	trt_cp	10 µmol/L	24 h	5	148	0.18	0.165043	Platelet aggregation inhibitor	PTGS1|PTGS2|ACSL3|ACSL4|FADS1|FFAR1|PPARD|PPARG|SLC8A1|TRPV1	-0.5632	15.6536	-1.6879
Zacopride	HA1E	trt_cp	10 µmol/L	6 h	2	63	0.18	0.107681	Serotonin receptor antagonist	HTR3A|HTR4|HTR3B|HTR5A	-0.5632	15.6536	-1.6879
Fluspirilene	MCF10A	trt_cp	2.22 µmol/L	24 h	2	148	0.241	0.190972	Dopamine receptor antagonist	DRD2|HTR2A|CACNG1|HRH1|HTR1A|HTR1D|HTR1E	-0.5632	15.6536	-1.6878
Naproxol	NPC	trt_cp	10 µmol/L	24 h	4	106	0.21	0.150867	Anti-inflammatory	PTGS1|PTGS2	-0.5629	15.6536	-1.6871
Methysergide	PC3	trt_cp	10 µmol/L	24 h	5	47	0.17	0.0903866	Serotonin receptor antagonist	HTR2C|HTR1B|HTR1E|HTR1F|HTR2A|HTR2B|HTR7|HTR1A|HTR1D|HTR5A|HTR6	-0.5629	15.6536	-1.6871
Nf-449	HA1E	trt_cp	0.74 µmol/L	24 h	2	79	0.2889	0.152763	Purinergic receptor antagonist	P2RX1	-0.5628	15.6536	-1.6867
Nocodazole	HT29	trt_cp	10 µmol/L	6 h	5	341	0.55	0.437914	Tubulin inhibitor	HPGDS	-0.5628	15.6536	-1.6867
Dexamethasone-Acetate	PHH	trt_cp	10 µmol/L	24 h	3	66	0.24	0.127265	Glucocorticoid receptor agonist|Corticosteroid agonist|Cytochrome P450 inhibitor	NR3C1	-0.5627	15.6536	-1.6862
Azd-2461	MCF10A	trt_cp	1.11 µmol/L	24 h	3	134	0.5	0.261739	PARP inhibitor	-666	-0.5626	15.6536	-1.6861
Brd-K09907482	NCIH2073	trt_cp	40 µmol/L	6 h	2	113	0.12	0.11775	Tyrosine phosphatase inhibitor	-666	-0.5624	15.6536	-1.6856
Alw-Ii-49-7	HT29	trt_cp	10 µmol/L	6 h	5	185	0.2521	0.218375	Ephrin inhibitor	DDR1	-0.5624	15.6536	-1.6855
Thiazolopyrimidine	HT29	trt_cp	40 µmol/L	24 h	4	95	0.14	0.116616	CDC inhibitor	-666	-0.5624	15.6536	-1.6854
Jzl-184	A549	trt_cp	12 µmol/L	6 h	4	78	0.18	0.119816	Monoacylglycerol lipase inhibitor	MGLL	-0.5623	15.6536	-1.685
Ranitidine	MDAMB231	trt_cp	0.04 µmol/L	24 h	2	108	0.4177	0.214771	Histamine receptor antagonist	HRH2|SLC22A2	-0.5622	15.6536	-1.6849
Tul-Xxi039	ASC	trt_cp	10 µmol/L	24 h	4	95	0.22	0.146185	Serine/threonine kinase inhibitor	-666	-0.5622	15.6536	-1.6848
Aminoindazole	A549	trt_cp	10 µmol/L	6 h	2	107	0.1	0.104598	Ionophore	-666	-0.562	15.6536	-1.6844
Midazolam	VCAP	trt_cp	10 µmol/L	24 h	5	188	0.4	0.277293	Benzodiazepine receptor agonist	-666	-0.562	15.6536	-1.6843
Ml-161	THP1	trt_cp	10 µmol/L	6 h	2	47	0.208	0.0999795	Protease inhibitor	-666	-0.562	15.6536	-1.6842
Az-10417808	MCF7	trt_cp	10 µmol/L	6 h	3	88	0.23	0.143859	Caspase inhibitor	CASP3	-0.5619	15.6536	-1.6839
Oxalomalic-Acid	HA1E	trt_cp	10 µmol/L	6 h	3	128	0.16	0.144709	Isocitrate dehydrogenase inhibitor	ACO1|IDH1	-0.5618	15.6536	-1.6836
Brd-K67174965	A375	trt_cp	10 µmol/L	24 h	3	103	0.1765	0.136339	Mucolytic	ACY1|CHUK|GRIN1|GRIN2A|GRIN2B|GRIN2D|GRIN3A|GSS|IKBKB|RELA|SLC7A11	-0.5616	15.6536	-1.683
Taselisib	U2OS	trt_cp	10 µmol/L	48 h	5	422	0.476	0.4532	PI3K inhibitor	PIK3CA|PIK3CB|PIK3CD|PIK3CG	-0.5616	15.6536	-1.683
Oco-1112	YAPC	trt_cp	3.33 µmol/L	24 h	3	70	0.1528	0.104578	Cholesterol inhibitor	-666	-0.5616	15.6536	-1.6829
Gsk-461364	HCC515	trt_cp	3.33 µmol/L	24 h	2	193	0.6147	0.34829	PLK inhibitor	PLK1	-0.5615	15.6536	-1.6829
Androstenol	HT29	trt_cp	10 µmol/L	6 h	4	106	0.17	0.13574	GABA receptor antagonist	NR1I3	-0.5615	15.6536	-1.6828
Inhibitor-Bec	A549	trt_cp	80 µmol/L	24 h	3	89	0.38	0.185959	Arginase inhibitor	ARG2|ARG1	-0.5614	15.6536	-1.6826
Thiotepa	VCAP	trt_cp	10 µmol/L	6 h	4	293	0.38	0.337409	Cytochrome P450 inhibitor	CYP2B6|CYP3A4	-0.5614	15.6536	-1.6826
Mk-1775	NCIH596	trt_cp	10 µmol/L	6 h	2	131	0.06	0.0896483	WEE1 kinase inhibitor	WEE1	-0.5614	15.6536	-1.6826
Butoconazole	ASC	trt_cp	10 µmol/L	24 h	4	150	0.21	0.179468	Bacterial cell wall synthesis inhibitor	-666	-0.5613	15.6536	-1.6822
Tamsulosin	MCF10A	trt_cp	0.08 µmol/L	24 h	2	129	0.2456	0.179986	Adrenergic receptor antagonist	ADRA1A|ADRA1B|ADRA1D	-0.5612	15.6536	-1.682
Latrepirdine	VCAP	trt_cp	10 µmol/L	6 h	5	123	0.19	0.154582	Glutamate receptor antagonist	HTR6|GRIN2B|HRH1	-0.5611	15.6536	-1.6816
Mannitol-D	HELA	trt_cp	0.74 µmol/L	24 h	2	48	0.0625	0.0553849	Diuretic	-666	-0.5611	15.6536	-1.6814
Oxybenzone	HEPG2	trt_cp	10 µmol/L	6 h	3	175	0.39	0.264169	Lipase inhibitor	LIPE	-0.561	15.6536	-1.6813
Naloxone	PC3	trt_cp	10 µmol/L	24 h	5	174	0.1	0.133384	Opioid receptor antagonist	OPRM1|OPRK1|OPRD1|CREB1|ESR1|TLR4	-0.561	15.6536	-1.6812
Staurosporine	PHH	trt_cp	10 µmol/L	24 h	4	166	0.31	0.229385	PKC inhibitor	CDK2|GSK3B	-0.5609	15.6536	-1.681
Moexipril	PHH	trt_cp	10 µmol/L	24 h	3	60	0.05	0.0553849	ACE inhibitor	ACE|ACE2	-0.5608	15.6536	-1.6806
Pyrazinoylguanidine	HEK293	trt_cp	0.03 µmol/L	24 h	2	136	0.4204	0.241786	Diuretic	-666	-0.5607	15.6536	-1.6803
Carmoxirole	HCC515	trt_cp	10 µmol/L	6 h	3	61	0.23	0.119773	Dopamine receptor agonist	DRD2	-0.5606	15.6536	-1.68
Ly-456236	HT29	trt_cp	10 µmol/L	6 h	5	250	0.12	0.175142	Glutamate receptor antagonist	GRM1	-0.5606	15.6536	-1.68
Odq	HT29	trt_cp	10 µmol/L	6 h	5	193	0.13	0.16017	Guanylyl cyclase inhibitor	GUCY1A2|GUCY1A3|GUCY1B3	-0.5604	15.6536	-1.6796
Trihexyphenidyl	MCF7	trt_cp	10 µmol/L	6 h	3	131	0.13	0.131959	Acetylcholine receptor antagonist	CHRM1|CHRM2|CHRM3|CHRM4|CHRM5	-0.5604	15.6536	-1.6794
Rivaroxaban	NPC	trt_cp	10 µmol/L	24 h	3	188	0.33	0.251864	Coagulation factor inhibitor	F10|CYP2J2|CYP3A5	-0.5604	15.6536	-1.6794
Seneciphylline	HT29	trt_cp	10 µmol/L	6 h	5	154	0.05	0.0887311	Cytochrome P450 inhibitor	-666	-0.5603	15.6536	-1.6793
Propantheline	PC3	trt_cp	10 µmol/L	24 h	5	307	0.42	0.363098	Acetylcholine receptor antagonist	CHRM1|CHRM2|CHRM3|CHRM4	-0.5603	15.6536	-1.6791
Thenoyltrifluoroacetone	NPC	trt_cp	10 µmol/L	6 h	3	91	0.22	0.143075	Chelating agent	CES1	-0.5603	15.6536	-1.6791
Rifampicin	HEPG2	trt_cp	10 µmol/L	6 h	3	79	0.03	0.0492272	RNA polymerase inhibitor	NR1I2|ABCB1|CYP2B6|CYP2C19|CYP2C8|CYP3A4|CYP3A5|SLCO1A2|SLCO1B1|SLCO1B3	-0.5603	15.6536	-1.6791
Ipratropium	HUH7	trt_cp	10 µmol/L	72 h	3	58	0.28	0.128862	Acetylcholine receptor antagonist	CHRM1|CHRM2|CHRM3|CHRM4|CHRM5	-0.5601	15.6536	-1.6785
Racephedrine	MCF7	trt_cp	10 µmol/L	6 h	4	160	0.1196	0.13988	Adrenergic receptor agonist	-666	-0.56	15.6536	-1.6784
Sb-225002	VCAP	trt_cp	10 µmol/L	24 h	5	200	0.4391	0.299659	CC chemokine receptor antagonist	CXCR2	-0.56	15.6536	-1.6783
Epirizole	HEK293	trt_cp	2.22 µmol/L	24 h	2	70	0.0826	0.07689	Cyclooxygenase inhibitor	PTGS1|PTGS2	-0.56	15.6536	-1.6782
Pinacidil	MCF10A	trt_cp	2.22 µmol/L	24 h	2	238	0.1731	0.205243	ATP channel activator|Potassium channel activator	ABCC9|KCNJ8|ABCC8	-0.5599	15.6536	-1.6779
Betamethasone	MCF7	trt_cp	10 µmol/L	24 h	5	154	0.3	0.217346	Glucocorticoid receptor agonist	NR3C1	-0.5597	15.6536	-1.6773
Cgp-12177	MCF10A	trt_cp	0.01 µmol/L	24 h	2	117	0.4816	0.240031	Adrenergic receptor agonist	ADRB3|ADRB1|ADRB2	-0.5596	15.6536	-1.6771
Sr-27897	HELA	trt_cp	0.03 µmol/L	24 h	3	180	0.4946	0.301713	CCK receptor antagonist	CCKAR	-0.5596	15.6536	-1.677
Felbinac	PC3	trt_cp	0.125 µmol/L	24 h	2	81	0.1757	0.120631	Cyclooxygenase inhibitor	CTSL	-0.5594	15.6536	-1.6765
Brd-K49657628	PC3	trt_cp	10 µmol/L	24 h	5	148	0.23	0.186563	EGFR inhibitor|Tyrosine kinase inhibitor	EGFR	-0.5594	15.6536	-1.6765
E-4031	PC3	trt_cp	10 µmol/L	24 h	5	217	0.2	0.210657	Potassium channel antagonist	KCNH2|KCNH1	-0.5594	15.6536	-1.6765
Lovastatin	U937	trt_cp	10 µmol/L	6 h	6	189	0.26	0.224155	HMGCR inhibitor	HMGCR|CYP3A5|HDAC2|ITGAL|NR1I2	-0.5592	15.6536	-1.676
Talipexole	PC3	trt_cp	10 µmol/L	6 h	4	150	0.19	0.170708	Adrenergic receptor agonist|Dopamine receptor agonist	DRD2|HTR3A|ADRA2A	-0.5592	15.6536	-1.6759
Xaliproden	VCAP	trt_cp	10 µmol/L	6 h	5	241	0.4206	0.321939	Serotonin receptor agonist	HTR1A	-0.5592	15.6536	-1.6758
Nitrazepam	PC3	trt_cp	10 µmol/L	24 h	4	42	0.15	0.0802603	Benzodiazepine receptor agonist	GABRA1	-0.559	15.6536	-1.6754
Quinidine	NPC	trt_cp	10 µmol/L	24 h	4	204	0.35	0.270196	Sodium channel inhibitor	SCN5A|ABCB1|CYP2D6|KCNA5|KCNA7|KCNH1|KCNH2|KCNH5|KCNK1|KCNK6|SLC29A4	-0.5591	15.6536	-1.6754
Praziquantel	PC3	trt_cp	0.03 µmol/L	24 h	2	79	0.2054	0.128808	Anthelmintic	-666	-0.559	15.6536	-1.6753
Alfadolone-Acetate	MCF7	trt_cp	10 µmol/L	24 h	5	160	0.12	0.140114	GABA receptor agonist	-666	-0.559	15.6536	-1.6753
Ttnpb	HCC515	trt_cp	10 µmol/L	6 h	3	74	0.16	0.110029	Retinoid receptor agonist	RARB|RARA|RARG	-0.559	15.6536	-1.6753
Oxibendazole	VCAP	trt_cp	10 µmol/L	24 h	6	290	0.42	0.352902	Tubulin inhibitor	TUBB|TUBB4B	-0.5587	15.6536	-1.6745
Gdc-0879	HME1	trt_cp	10 µmol/L	24 h	3	229	0.3271	0.276751	RAF inhibitor	BRAF	-0.5587	15.6536	-1.6744
Tripelennamine	VCAP	trt_cp	10 µmol/L	24 h	5	264	0.34	0.302951	Histamine receptor antagonist	HRH1	-0.5587	15.6536	-1.6742
Losartan	HT29	trt_cp	150 µmol/L	24 h	4	125	0.49	0.250255	Angiotensin receptor antagonist	AGTR1	-0.5586	15.6536	-1.6741
Nefopam	SKB	trt_cp	10 µmol/L	24 h	2	163	0.48	0.282843	Cyclooxygenase inhibitor	-666	-0.5586	15.6536	-1.674
Tetryzoline	PC3	trt_cp	10 µmol/L	24 h	3	60	0.08	0.0700569	Adrenergic receptor agonist	-666	-0.5583	15.6536	-1.6733
Trimetozine	HEPG2	trt_cp	10 µmol/L	6 h	2	80	0.19	0.124667	Sedative	-666	-0.5583	15.6536	-1.6733
Chloroquine	YAPC	trt_cp	0.08 µmol/L	24 h	2	96	0.2959	0.170427	Antimalarial	CYP2C8|GSTA2|MRGPRX1|TLR9|TNF	-0.5583	15.6536	-1.6732
Ranitidine	MCF7	trt_cp	10 µmol/L	24 h	4	129	0.32	0.205447	Histamine receptor antagonist	HRH2|SLC22A2	-0.5583	15.6536	-1.6732
Secnidazole	VCAP	trt_cp	10 µmol/L	24 h	5	188	0.36	0.263064	Acetylcholinesterase inhibitor|Tubulin inhibitor	-666	-0.5583	15.6536	-1.6731
Paracetamol	PC3	trt_cp	10 µmol/L	24 h	2	103	0.1862	0.140036	Cyclooxygenase inhibitor	PTGS1|PTGS2|CYP2E1|FAAH|TRPV1	-0.558	15.6536	-1.6723
Clobetasol	HA1E	trt_cp	10 µmol/L	24 h	3	218	0.4855	0.328968	Glucocorticoid receptor agonist	NR3C1|PLA2G1B	-0.558	15.6536	-1.6722
Brd-K00824317	HEPG2	trt_cp	10 µmol/L	6 h	3	232	0.44	0.323073	Glucocorticoid receptor agonist	NR3C1|SERPINA6	-0.5579	15.6536	-1.672
Didanosine	HUH7	trt_cp	15 µmol/L	72 h	3	50	0.15	0.0875712	Nucleoside reverse transcriptase inhibitor	PNP	-0.5578	15.6536	-1.6718
Carbinoxamine	VCAP	trt_cp	10 µmol/L	24 h	6	340	0.38	0.363464	Histamine receptor antagonist|Calcium channel blocker	HRH1	-0.5578	15.6536	-1.6717
Herniarin	NPC	trt_cp	10 µmol/L	24 h	4	181	0.19	0.18752	Acetylcholinesterase inhibitor	-666	-0.5578	15.6536	-1.6715
Gallopamil	YAPC	trt_cp	10 µmol/L	24 h	2	116	0.3327	0.198649	Calcium channel blocker	CACNA1C|ATP2A2	-0.5576	15.6536	-1.6712
Ipsapirone	VCAP	trt_cp	10 µmol/L	24 h	5	246	0.34	0.292441	Serotonin receptor agonist	HTR1A	-0.5576	15.6536	-1.6712
Bu-239	A375	trt_cp	10 µmol/L	6 h	3	285	0.44	0.358079	Imidazoline receptor agonist	-666	-0.5576	15.6536	-1.671
Arc-239	MCF7	trt_cp	10 µmol/L	24 h	5	147	0.28	0.205148	Adrenergic receptor antagonist	ADRA2B|ADRA2A|ADRA2C	-0.5575	15.6536	-1.6708
Pnu-22394	VCAP	trt_cp	10 µmol/L	24 h	3	72	0.43	0.177923	Serotonin receptor agonist	HTR2A|HTR2B|HTR2C|MAOA|MAOB	-0.5575	15.6536	-1.6708
7B-Cis	HCT116	trt_cp	10 µmol/L	6 h	2	205	0.63	0.363394	Exportin antagonist	-666	-0.5575	15.6536	-1.6707
Perindopril	PHH	trt_cp	10 µmol/L	24 h	2	60	0.19	0.107965	ACE inhibitor	ACE	-0.5574	15.6536	-1.6706
Amoxicillin	HA1E	trt_cp	10 µmol/L	6 h	3	166	0.33	0.236669	Penicillin binding protein inhibitor	SLC15A1|CYP2C19|SLC15A2|SLC22A6	-0.5574	15.6536	-1.6704
Bms-191011	HEPG2	trt_cp	10 µmol/L	6 h	3	167	0.36	0.247936	Potassium channel activator	KCNMA1	-0.5573	15.6536	-1.6703
Wye-354	SKB	trt_cp	10 µmol/L	24 h	4	141	0.22	0.178095	MTOR inhibitor	MTOR	-0.5573	15.6536	-1.6702
Nimodipine	HCT116	trt_cp	10 µmol/L	6 h	2	110	0.16	0.134149	Calcium channel blocker	CACNA1C|NR3C2|CACNA1D|CACNA1F|CACNA1S|AHR|CACNB1|CACNB2|CACNB3|CACNB4|CFTR	-0.5573	15.6536	-1.6701
Kin001-242	HEPG2	trt_cp	10 µmol/L	6 h	3	53	0.17	0.0959827	Protein kinase inhibitor	RPS6KA3	-0.5573	15.6536	-1.6701
Linezolid	HCC515	trt_cp	10 µmol/L	6 h	3	173	0.49	0.294409	Bacterial 50S ribosomal subunit inhibitor	MAOA|MAOB	-0.5572	15.6536	-1.6699
Ctb	HELA	trt_cp	0.04 µmol/L	24 h	3	57	0.2764	0.126922	Histone Acetyltransferase activator	-666	-0.5572	15.6536	-1.6698
Meclizine	VCAP	trt_cp	10 µmol/L	24 h	3	177	0.5	0.300817	Constitutive androstane receptor (CAR) agonist	NR1I3|HRH1	-0.5572	15.6536	-1.6697
Tiabendazole	HCC515	trt_cp	10 µmol/L	24 h	3	75	0.33	0.159081	Angiogenesis inhibitor	-666	-0.5571	15.6536	-1.6694
Brd-K95676198	VCAP	trt_cp	10 µmol/L	24 h	3	91	0.41	0.195318	JAK inhibitor	-666	-0.557	15.6536	-1.6693
Urapidil	PC3	trt_cp	10 µmol/L	24 h	2	120	0.39	0.218753	Adrenergic receptor antagonist	HTR1A	-0.557	15.6536	-1.6692
Diosmin	THP1	trt_cp	0.08 µmol/L	24 h	2	72	0.1375	0.100612	Aryl hydrocarbon receptor agonist|Capillary stabilizing agent	AHR	-0.557	15.6536	-1.6691
Ly-341495	A549	trt_cp	10 µmol/L	6 h	3	288	0.2	0.242684	Glutamate receptor antagonist	GRM2|GRM3	-0.5569	15.6536	-1.6689
Bezafibrate	A549	trt_cp	0.125 µmol/L	24 h	3	252	0.3297	0.291468	PPAR receptor agonist	PPARA|PPARD|PPARG|HSD11B1|LPL	-0.5569	15.6536	-1.6689
Clodronic-Acid	MCF7	trt_cp	10 µmol/L	24 h	3	106	0.3	0.18032	Bone resorption inhibitor	SLC25A4|SLC25A5|SLC25A6	-0.5565	15.6536	-1.6679
Brd-U08759356	SKB	trt_cp	10 µmol/L	24 h	4	379	0.6	0.482198	EGFR inhibitor	-666	-0.5565	15.6536	-1.6679
Stemregenin-1	A375	trt_cp	10 µmol/L	24 h	3	241	0.47	0.34032	Aryl hydrocarbon receptor antagonist	AHR	-0.5564	15.6536	-1.6676
Fluoropyruvate	VCAP	trt_cp	40 µmol/L	24 h	5	193	0.47	0.30455	PDK inhibitor	-666	-0.5564	15.6536	-1.6676
Hispidin	HT29	trt_cp	10 µmol/L	6 h	5	214	0.37	0.284537	PKC inhibitor	PRKCB	-0.5564	15.6536	-1.6676
Nilutamide	ASC	trt_cp	10 µmol/L	24 h	4	109	0.13	0.120369	Androgen receptor antagonist	AR|CYP2C19	-0.5564	15.6536	-1.6675
Zolantidine	HT29	trt_cp	10 µmol/L	6 h	5	137	0.25	0.187138	Histamine receptor antagonist	-666	-0.5563	15.6536	-1.6671
Linsidomine	JURKAT	trt_cp	0.25 µmol/L	24 h	2	75	0.2221	0.130508	Nitric oxide donor	-666	-0.5563	15.6536	-1.6671
Rs-102221	VCAP	trt_cp	10 µmol/L	24 h	3	60	0.16	0.0990755	Serotonin receptor antagonist	HTR2C|HTR2A|HTR2B	-0.5563	15.6536	-1.6671
Beta-Ccp	SKB	trt_cp	10 µmol/L	24 h	3	260	0.34	0.300647	Indoleamine 2,3-dioxygenase inhibitor	-666	-0.5562	15.6536	-1.6668
Eriodictyol	ASC	trt_cp	10 µmol/L	24 h	3	63	0.19	0.110631	Cytochrome P450 inhibitor	NFE2L2	-0.5561	15.6536	-1.6666
Bix-02188	MCF7	trt_cp	10 µmol/L	24 h	5	78	0.13	0.101824	MEK inhibitor	-666	-0.5561	15.6536	-1.6665
Gw-0742	A375	trt_cp	10 µmol/L	6 h	5	367	0.2	0.273955	PPAR receptor agonist|Insulin sensitizer	PPARD|INS	-0.556	15.6536	-1.6663
Alprostadil	VCAP	trt_cp	10 µmol/L	24 h	3	131	0.39	0.228559	Prostanoid receptor agonist	PTGER1|PTGER2|CATSPER1|CATSPER2|CATSPER3|CATSPER4|PTGDR|PTGER4|PTGIR	-0.556	15.6536	-1.6662
Tc-1	MCF7	trt_cp	10 µmol/L	48 h	5	111	0.1932	0.14808	Beta secretase inhibitor	BACE1	-0.5559	15.6536	-1.6661
Ub-165	HT29	trt_cp	10 µmol/L	6 h	5	225	0.14	0.179468	Acetylcholine receptor agonist	CHRNA3|CHRNA4|CHRNB2	-0.5558	15.6536	-1.6657
Trifluridine	PC3	trt_cp	10 µmol/L	24 h	2	135	0.26	0.189445	DNA inhibitor|Thymidylate synthase inhibitor	TYMS	-0.5558	15.6536	-1.6657
Cl-218872	HCC515	trt_cp	10 µmol/L	24 h	3	63	0.28	0.134301	GABA receptor agonist	GABRA1|GABRA2|GABRA3|GABRA5|GABRB2|GABRG2	-0.5558	15.6536	-1.6657
Pepstatin	VCAP	trt_cp	10 µmol/L	24 h	5	285	0.25	0.269913	Aspartic protease inhibitor	CTSB|CTSD|CTSL|REN	-0.5558	15.6536	-1.6656
Xanthinol	HA1E	trt_cp	10 µmol/L	6 h	3	73	0.08	0.0772746	Vasodilator	-666	-0.5557	15.6536	-1.6655
Oxiconazole	MDAMB231	trt_cp	10 µmol/L	24 h	2	129	0.3846	0.225232	Bacterial cell wall synthesis inhibitor	-666	-0.5557	15.6536	-1.6654
Ecabet	MDAMB231	trt_cp	0.03 µmol/L	24 h	2	94	0.2161	0.144119	Gastrin inhibitor|Urease inhibitor	CCKBR|GAST|NOXO1	-0.5557	15.6536	-1.6652
Gsk-1292263	A375	trt_cp	2.22 µmol/L	24 h	2	68	0.2996	0.14433	Glucose dependent insulinotropic receptor agonist	GPR119|GRPR	-0.5556	15.6536	-1.6651
Cycloheximide	PHH	trt_cp	2.5 µmol/L	24 h	3	316	0.61	0.443955	Protein synthesis inhibitor	GSK3B|RPL3	-0.5556	15.6536	-1.6651
Ly-456236	SKB	trt_cp	10 µmol/L	24 h	3	196	0.3	0.245199	Glutamate receptor antagonist	GRM1	-0.5555	15.6536	-1.6648
Cytarabine	HT29	trt_cp	0.04 µmol/L	24 h	2	194	0.47	0.305338	Ribonucleotide reductase inhibitor	POLA1|POLB|POLD1|POLE	-0.5555	15.6536	-1.6646
Eo-1428	ASC	trt_cp	10 µmol/L	24 h	4	136	0.34	0.21744	P38 MAPK inhibitor	MAPK11|MAPK14	-0.5553	15.6536	-1.6643
Fumonisin-B1	PC3	trt_cp	150 µmol/L	24 h	5	83	0.1715	0.120643	Sphingosine kinase inhibitor	CERS1	-0.5553	15.6536	-1.6643
Pd-102807	ASC	trt_cp	10 µmol/L	24 h	3	216	0.33	0.269969	Acetylcholine receptor antagonist	CHRM4	-0.5553	15.6536	-1.6642
Fluoropyruvate	MCF7	trt_cp	40 µmol/L	6 h	5	155	0.3	0.21805	PDK inhibitor	-666	-0.5553	15.6536	-1.6642
Mupirocin	VCAP	trt_cp	10 µmol/L	24 h	5	83	0.17	0.120114	Isoleucyl-tRNA synthetase inhibitor	-666	-0.5553	15.6536	-1.6641
Progesterone	ASC	trt_cp	10 µmol/L	24 h	3	150	0.28	0.207231	Progesterone receptor agonist	PGR|CYP17A1|NR3C2|CYP2C19|CATSPER1|CATSPER2|CATSPER3|CATSPER4|ESR1|OPRK1|TRPC5	-0.5553	15.6536	-1.6641
Sch-28080	MCF7	trt_cp	10 µmol/L	6 h	4	162	0.1952	0.179816	ATPase inhibitor	ATP4A	-0.5552	15.6536	-1.664
Flecainide	HT29	trt_cp	10 µmol/L	6 h	4	366	0.52	0.441136	Sodium channel inhibitor	SCN5A|KCNA5|KCNA7|SCN4A	-0.5552	15.6536	-1.664
Alw-Ii-38-3	HT29	trt_cp	10 µmol/L	6 h	5	162	0.2156	0.188979	Ephrin inhibitor	DDR1	-0.5552	15.6536	-1.6639
Brd-K13544237	A549	trt_cp	10 µmol/L	24 h	2	73	0.12	0.0946417	Dopamine receptor agonist	-666	-0.5552	15.6536	-1.6638
L-689560	VCAP	trt_cp	10 µmol/L	24 h	5	114	0.3131	0.19104	Glutamate receptor antagonist	GRIN1|GRIN2A|GRIN2B|GRIN2C|GRIN2D	-0.5549	15.6536	-1.6629
Trientine	A375	trt_cp	10 µmol/L	24 h	3	159	0.4092	0.257927	Chelating agent	CA14	-0.5548	15.6536	-1.6628
Masitinib	ASC	trt_cp	10 µmol/L	24 h	3	215	0.4319	0.308135	KIT inhibitor|PDGFR inhibitor|Src inhibitor	KIT|FGFR3|LYN|PDGFRB|PDGFRA	-0.5548	15.6536	-1.6626
Methandriol	HA1E	trt_cp	10 µmol/L	6 h	2	56	0.26	0.122014	Androgen receptor antagonist	-666	-0.5547	15.6536	-1.6624
Acarbose	HA1E	trt_cp	10 µmol/L	6 h	3	149	0.14	0.146045	Glucosidase inhibitor	GAA|MGAM|AMY2A|SI	-0.5547	15.6536	-1.6624
Carmustine	HEPG2	trt_cp	10 µmol/L	24 h	3	91	0.18	0.129416	DNA alkylating agent|DNA inhibitor	GSR|TXNRD1|TXNRD2	-0.5546	15.6536	-1.662
Ethynodiol	PC3	trt_cp	10 µmol/L	24 h	2	91	0.27	0.158501	Steroidal progestin	-666	-0.5545	15.6536	-1.6618
Metanephrine	PC3	trt_cp	10 µmol/L	6 h	4	203	0.19	0.198589	Epinephrine metabolite	-666	-0.5544	15.6536	-1.6616
Gsk-1904529A	HCC515	trt_cp	10 µmol/L	6 h	3	265	0.49	0.364377	IGF-1 inhibitor	IGF1R|INSR	-0.5543	15.6536	-1.6612
Ym-298198	PC3	trt_cp	10 µmol/L	6 h	4	96	0.18	0.132924	Glutamate receptor antagonist	GRM1	-0.5543	15.6536	-1.661
Luzindole	VCAP	trt_cp	10 µmol/L	24 h	5	159	0.2882	0.216459	Melatonin receptor antagonist	MTNR1B|MTNR1A	-0.5542	15.6536	-1.661
Sparfosic-Acid	NCIH508	trt_cp	80 µmol/L	6 h	2	44	0.27	0.110215	Aspartate carbamoyltransferase inhibitor	CAD	-0.5541	15.6536	-1.6606
Polydatin	HA1E	trt_cp	10 µmol/L	6 h	2	70	0.17	0.110307	ICAM1 inhibitor	XDH|ICAM1	-0.554	15.6536	-1.6604
Oxybenzone	HT29	trt_cp	0.01 µmol/L	24 h	2	147	0.2171	0.180642	Lipase inhibitor	LIPE	-0.554	15.6536	-1.6602
Anisomycin	HEPG2	trt_cp	10 µmol/L	6 h	3	443	0.7	0.563095	DNA inhibitor	RPL10L|RPL11|RPL13A|RPL15|RPL19|RPL23|RPL23A|RPL26L1|RPL3|RPL37|RPL8|RSL24D1|SNU13	-0.5539	15.6536	-1.6601
Bongkrek-Acid	SKB	trt_cp	10 µmol/L	24 h	2	75	0.03	0.0479647	Mitochondrial inhibitor	SLC25A4	-0.5539	15.6536	-1.66
Benproperine	HT29	trt_cp	10 µmol/L	6 h	4	434	0.19	0.29037	Antitussive	SCN5A	-0.5539	15.6536	-1.6599
Qw-Bi-011	A549	trt_cp	10 µmol/L	6 h	3	196	0.21	0.205148	Histone lysine methyltransferase inhibitor	EHMT2	-0.5538	15.6536	-1.6598
Fenbendazole	HEPG2	trt_cp	10 µmol/L	6 h	3	224	0.48	0.33157	Tubulin inhibitor	CYP2C19|CYP2D6|CYP2J2|CYP3A4|TUBB	-0.5538	15.6536	-1.6597
Sgx-523	HCC515	trt_cp	0.12 µmol/L	24 h	3	157	0.5453	0.295868	HGF receptor inhibitor	MET	-0.5538	15.6536	-1.6596
Tacrine	PC3	trt_cp	3.33 µmol/L	24 h	2	57	0.1981	0.107451	Acetylcholinesterase inhibitor	ACHE|BCHE	-0.5537	15.6536	-1.6593
Cromoglicic-Acid	HT29	trt_cp	0.08 µmol/L	24 h	2	103	0.2686	0.168191	Immunosuppressant	KCNMA1|S100P	-0.5537	15.6536	-1.6593
Bay-11-7082	HCT116	trt_cp	10 µmol/L	6 h	2	48	0.03	0.0383718	NFKB inhibitor	RELA	-0.5536	15.6536	-1.6592
Deoxycorticosterone-Acetate	MCF7	trt_cp	10 µmol/L	24 h	5	144	0.15	0.148613	Progestogen hormone	-666	-0.5536	15.6536	-1.6592
Duloxetine	VCAP	trt_cp	10 µmol/L	24 h	5	180	0.42	0.27803	Norepinephrine inhibitor|Serotonin reuptake inhibitor	SLC6A2|SLC6A4|SLC6A3|HTR2A|HTR2C|HTR6	-0.5536	15.6536	-1.659
Sulfinpyrazone	A375	trt_cp	10 µmol/L	24 h	3	99	0.24	0.155867	Uricosuric	ABCC1|SLC22A12|ABCC2|FPR1	-0.5533	15.6536	-1.6581
Albendazole	THP1	trt_cp	0.37 µmol/L	24 h	3	215	0.4157	0.302301	Tubulin inhibitor	CYP1A2|CYP2J2|TUBA1A|TUBB|TUBB4B	-0.5532	15.6536	-1.658
Tws-119	HEPG2	trt_cp	10 µmol/L	6 h	3	205	0.44	0.303692	GSK inhibitor	GSK3B|JUN|MYC	-0.5532	15.6536	-1.6579
Sb-222200	VCAP	trt_cp	10 µmol/L	6 h	5	273	0.1353	0.194339	Tachykinin antagonist	TACR3	-0.553	15.6536	-1.6572
Ciclacillin	VCAP	trt_cp	10 µmol/L	6 h	4	145	0.13	0.138831	Bacterial cell wall synthesis inhibitor	-666	-0.5528	15.6536	-1.6568
Trametinib	BT20	trt_cp	10 µmol/L	3 h	3	108	0.4319	0.218391	MEK inhibitor	MAP2K1|MAP2K2|CYP2C8|CYP3A4	-0.5528	15.6536	-1.6568
Ethisterone	PC3	trt_cp	10 µmol/L	24 h	5	135	0.26	0.189445	Progestogen hormone	TYR	-0.5528	15.6536	-1.6568
Deltaline	VCAP	trt_cp	10 µmol/L	24 h	5	211	0.257	0.235472	Acetylcholine receptor antagonist	CHRNA7	-0.5527	15.6536	-1.6564
Sgi-1776	PC3	trt_cp	0.12 µmol/L	24 h	2	118	0.5847	0.265606	PIM inhibitor	PIM1|FLT3|PIM2|PIM3	-0.5523	15.6536	-1.6552
Niacin	THP1	trt_cp	1.11 µmol/L	24 h	2	105	0.2464	0.162647	NADPH inhibitor|Vitamin B	HCAR2|HCAR3|DGAT2|HCAR1|NNMT|QPRT	-0.5523	15.6536	-1.6551
Indobufen	A375	trt_cp	0.08 µmol/L	24 h	3	72	0.2208	0.127496	Cyclooxygenase inhibitor|Platelet aggregation inhibitor	PTGS1|PTGS2	-0.5522	15.6536	-1.6548
Tg-100115	VCAP	trt_cp	10 µmol/L	24 h	4	403	0.48	0.444737	PI3K inhibitor	PIK3CG|PIK3CA|PIK3CB|PIK3CD	-0.552	15.6536	-1.6543
Prx-08066	YAPC	trt_cp	10 µmol/L	24 h	2	146	0.2565	0.195682	Serotonin receptor antagonist	HTR2B	-0.5517	15.6536	-1.6534
Carteolol	MCF7	trt_cp	10 µmol/L	6 h	3	166	0.3	0.225655	Adrenergic receptor antagonist	ADRB1|ADRB2	-0.5516	15.6536	-1.6532
Telmisartan	MCF7	trt_cp	10 µmol/L	24 h	3	172	0.4151	0.270191	Angiotensin receptor antagonist	AGTR1|PPARG|CYP2C19|CYP2J2|PPARA	-0.5516	15.6536	-1.653
Thenoyltrifluoroacetone	MCF10A	trt_cp	1.11 µmol/L	6 h	2	63	0.4605	0.172233	Chelating agent	CES1	-0.5515	15.6536	-1.6529
Hc-030031	JURKAT	trt_cp	10 µmol/L	24 h	2	50	0.04	0.0452216	TRPA1 channel blocker	TRPA1	-0.5513	15.6536	-1.6523
Paracetamol	HA1E	trt_cp	2.22 µmol/L	24 h	2	77	0.318	0.15823	Cyclooxygenase inhibitor	PTGS1|PTGS2|CYP2E1|FAAH|TRPV1	-0.5513	15.6536	-1.6522
Arc-239	A375	trt_cp	10 µmol/L	24 h	3	99	0.16	0.127265	Adrenergic receptor antagonist	ADRA2B|ADRA2A|ADRA2C	-0.5512	15.6536	-1.652
Ro-15-4513	MCF7	trt_cp	10 µmol/L	24 h	4	106	0.17	0.13574	GABA receptor agonist	GABRA1|GABRA2|GABRA3|GABRA5|GABRA4|GABRA6|GABRB2|GABRG2	-0.551	15.6536	-1.6512
Pimozide	AGS	trt_cp	10 µmol/L	6 h	2	110	0.41	0.214743	Dopamine receptor antagonist	DRD2|DRD3|HTR2A|CACNA1I|CALM1|DRD1|DRD4|DRD5|HRH1|HTR1A|KCNA10|KCNH2	-0.5509	15.6536	-1.651
Mesoridazine	PC3	trt_cp	10 µmol/L	24 h	5	79	0.1863	0.122673	Dopamine receptor antagonist	DRD2|HTR2A	-0.5509	15.6536	-1.6509
Cp-93129	HEPG2	trt_cp	10 µmol/L	6 h	3	184	0.26	0.22117	Serotonin receptor agonist	HTR1B|HTR1A	-0.5508	15.6536	-1.6508
Parbendazole	HCT116	trt_cp	0.3 µmol/L	6 h	2	76	0.5	0.197116	Tubulin inhibitor	TUBB	-0.5507	15.6536	-1.6505
Bisoprolol	HEPG2	trt_cp	10 µmol/L	6 h	2	87	0.06	0.0730577	Adrenergic receptor antagonist	ADRB1|ADRB2	-0.5506	15.6536	-1.6502
Rhodomyrtoxin	VCAP	trt_cp	10 µmol/L	24 h	5	324	0.32	0.325595	Carcinogen|DNA intercalating agent	-666	-0.5506	15.6536	-1.6501
Safingol	PC3	trt_cp	1.11 µmol/L	24 h	2	75	0.1753	0.115945	PKC inhibitor	PRKCA|TRPM3	-0.5506	15.6536	-1.65
Trapidil	A549	trt_cp	0.125 µmol/L	24 h	2	133	0.1617	0.14829	PDGFR inhibitor	PDGFRA	-0.5505	15.6536	-1.6499
Methenamine	MCF10A	trt_cp	100 µmol/L	24 h	2	60	0.2	0.11077	Bacterial DNA inhibitor	-666	-0.5505	15.6536	-1.6497
Razoxane	HA1E	trt_cp	10 µmol/L	6 h	3	53	0.24	0.114044	Chelating agent|Topoisomerase inhibitor	TOP2A|TOP2B	-0.5504	15.6536	-1.6494
Ly-215490	MCF10A	trt_cp	0.03 µmol/L	24 h	2	60	0.3094	0.137774	Glutamate receptor antagonist	GRIA1|GRIA2|GRIA3|GRIA4|GRIK1	-0.5504	15.6536	-1.6494
Brd-K76022557	THP1	trt_cp	2.22 µmol/L	24 h	2	67	0.2456	0.129713	Dopamine receptor agonist	-666	-0.5503	15.6536	-1.6493
Psb-11	VCAP	trt_cp	10 µmol/L	24 h	5	69	0.0838	0.0768913	Adenosine receptor antagonist	ADORA3|ADORA1|ADORA2A	-0.5503	15.6536	-1.6492
1-Monopalmitin	HEPG2	trt_cp	10 µmol/L	6 h	3	124	0.16	0.14243	P-glycoprotein inhibitor	-666	-0.5503	15.6536	-1.6492
Rs-67506	VCAP	trt_cp	10 µmol/L	6 h	3	307	0.56	0.41927	Serotonin receptor agonist	HTR4	-0.5502	15.6536	-1.649
Coumarin	VCAP	trt_cp	10 µmol/L	24 h	6	243	0.31	0.277533	Vitamin K antagonist	CA1|CA12|CA14|CA2|CA4|CA6|CA9|CYP2A6	-0.5502	15.6536	-1.649
Mdm2-Inhibitor	VCAP	trt_cp	10 µmol/L	6 h	5	157	0.1066	0.130815	MDM inhibitor	-666	-0.5502	15.6536	-1.6489
Ly-364947	HA1E	trt_cp	10 µmol/L	24 h	3	228	0.44	0.320276	TGF-beta receptor inhibitor|P38 MAPK inhibitor	TGFBR1	-0.5502	15.6536	-1.6489
Nocodazole	HCC515	trt_cp	10 µmol/L	24 h	3	260	0.52	0.371808	Tubulin inhibitor	HPGDS	-0.5502	15.6536	-1.6488
Ebselen	MCF10A	trt_cp	1.11 µmol/L	12 h	3	107	0.46	0.224337	Cyclooxygenase inhibitor|Glutathione peroxidase agonist|H+/K+-ATPase inhibitor|Nitric oxide synthase inhibitor	LTB4R|NOX3|ALB	-0.5501	15.6536	-1.6486
Fgin-1-27	NOMO1	trt_cp	10 µmol/L	6 h	2	62	0.6	0.19503	Inositol monophosphatase inhibitor	TSPO	-0.55	15.6536	-1.6484
Solanine	HT29	trt_cp	10 µmol/L	6 h	5	120	0.14	0.131065	Acetylcholinesterase inhibitor	-666	-0.55	15.6536	-1.6483
Bay-61-3606	MCF7	trt_cp	0.37 µmol/L	24 h	2	114	0.614	0.267527	Syk inhibitor	SYK	-0.5498	15.6536	-1.6479
Crotamiton	HT29	trt_cp	10 µmol/L	6 h	3	206	0.17	0.189229	Antipruritic	-666	-0.5497	15.6536	-1.6474
Gr-159897	PC3	trt_cp	10 µmol/L	6 h	5	268	0.11	0.173618	Tachykinin antagonist	TACR2|TAC1	-0.5496	15.6536	-1.6472
Lorglumide	HEK293	trt_cp	0.125 µmol/L	24 h	3	95	0.2129	0.143807	CCK receptor antagonist	CCKAR|CCKBR	-0.5496	15.6536	-1.6471
L-694247	VCAP	trt_cp	10 µmol/L	24 h	3	192	0.5	0.313304	Serotonin receptor agonist	HTR1D|HTR1A|HTR1B	-0.5496	15.6536	-1.6471
Pnu-22394	A549	trt_cp	10 µmol/L	24 h	3	52	0.12	0.0798772	Serotonin receptor agonist	HTR2A|HTR2B|HTR2C|MAOA|MAOB	-0.5496	15.6536	-1.647
Cytochalasin-D	ASC	trt_cp	10 µmol/L	24 h	4	308	0.53	0.408549	Tubulin inhibitor	ACTA1	-0.5495	15.6536	-1.6468
Procarbazine	HEPG2	trt_cp	10 µmol/L	24 h	3	132	0.37	0.22347	Monoamine oxidase inhibitor	-666	-0.5494	15.6536	-1.6465
Otenzepad	VCAP	trt_cp	10 µmol/L	24 h	5	139	0.36	0.226198	Acetylcholine receptor antagonist	CHRM2|CHRM1|CHRM3|CHRM4|CHRM5	-0.5491	15.6536	-1.6457
Efaproxiral	MCF10A	trt_cp	0.74 µmol/L	24 h	2	38	0.2597	0.100452	Haemoglobin oxygen release stimulant	HBA1|HBB	-0.5491	15.6536	-1.6457
5'-Guanidinonaltrindole	MCF7	trt_cp	10 µmol/L	24 h	5	207	0.15	0.178181	Opioid receptor antagonist	-666	-0.5491	15.6536	-1.6457
Flupirtine	HA1E	trt_cp	10 µmol/L	6 h	2	124	0.03	0.061674	Glutamate receptor antagonist	KCNQ2|KCNQ3|ADRA2A|KCNQ1	-0.549	15.6536	-1.6452
L-161982	A549	trt_cp	10 µmol/L	6 h	2	105	0.08	0.0926766	Prostanoid receptor antagonist	PTGER4	-0.5489	15.6536	-1.6449
Daminozide	HEPG2	trt_cp	3.33 µmol/L	24 h	2	323	0.7212	0.488045	KDM2A inhibitor	KDM2A|KDM7A|PHF8	-0.5488	15.6536	-1.6448
Sgx-523	HME1	trt_cp	0.37 µmol/L	24 h	3	107	0.1653	0.13448	HGF receptor inhibitor	MET	-0.5488	15.6536	-1.6447
Cytosporone-B	U937	trt_cp	10 µmol/L	6 h	2	43	0.22	0.0983504	NUR77 receptor agonist	NR4A1	-0.5488	15.6536	-1.6447
Nutlin-3	VCAP	trt_cp	40 µmol/L	24 h	5	255	0.34	0.297742	MDM inhibitor	MDM2|TP53	-0.5484	15.6536	-1.6436
Salsolinol	A549	trt_cp	10 µmol/L	24 h	3	93	0.22	0.144638	Monoamine oxidase inhibitor|Tyrosine hydroxylase inhibitor	-666	-0.5484	15.6536	-1.6436
Pyrazolanthrone	SKB	trt_cp	10 µmol/L	24 h	3	137	0.21	0.171514	JNK inhibitor	MAPK10|MAPK8|MAPK9|TTK|LRRK2|MAPK8IP1	-0.5484	15.6536	-1.6434
Fti-276	A375	trt_cp	10 µmol/L	24 h	5	98	0.22	0.148476	Farnesyltransferase inhibitor	FNTA	-0.5483	15.3525	-1.6431
Hli-373	HT29	trt_cp	10 µmol/L	24 h	4	390	0.44	0.41888	MDM inhibitor	MDM2	-0.5481	15.3525	-1.6426
Bix-02189	A549	trt_cp	10 µmol/L	24 h	4	153	0.2851	0.211191	MEK inhibitor	MAP2K5|MAPK7	-0.548	15.3525	-1.6422
Sb-258585	HT29	trt_cp	10 µmol/L	24 h	3	97	0.19	0.137276	Serotonin receptor antagonist	HTR6	-0.5479	15.3525	-1.642
Torin-2	HEPG2	trt_cp	10 µmol/L	6 h	3	391	0.65	0.509772	MTOR inhibitor	MTOR	-0.5478	15.3525	-1.6417
Pilaralisib	TMD8	trt_cp	10 µmol/L	4 h	3	148	0.45	0.260956	PI3K inhibitor	-666	-0.5478	15.3525	-1.6417
Dexamethasone	A375	trt_cp	10 µmol/L	6 h	3	91	0.29	0.164267	Glucocorticoid receptor agonist|Corticosteroid agonist|Cytochrome P450 inhibitor	NR3C1	-0.5477	15.3525	-1.6413
Unc-0642	PC3	trt_cp	1.11 µmol/L	24 h	3	119	0.22	0.163612	Histone lysine methyltransferase inhibitor	EHMT1|EHMT2	-0.5477	15.3525	-1.6413
Ns-1619	PC3	trt_cp	10 µmol/L	6 h	5	99	0.21	0.1458	Calcium channel activator	KCNMA1	-0.5474	15.3525	-1.6407
Ag-494	VCAP	trt_cp	10 µmol/L	24 h	5	305	0.3943	0.350666	EGFR inhibitor|Tyrosine kinase inhibitor	EGFR	-0.5474	15.3525	-1.6404
Glycitein	PC3	trt_cp	10 µmol/L	24 h	2	100	0.2815	0.169656	TNF inhibitor	TNF|APP|IL1B	-0.5473	15.3525	-1.6403
Brd-A92800748	MCF10A	trt_cp	1.11 µmol/L	24 h	2	105	0.3716	0.199739	TIE inhibitor	-666	-0.5472	15.3525	-1.64
Retrorsine	HCC515	trt_cp	10 µmol/L	6 h	2	49	0.05	0.0500511	Cytotoxic agent|DNA inhibitor|Mutagenic	-666	-0.5472	15.3525	-1.6399
Cyclopamine	SKB	trt_cp	10 µmol/L	24 h	2	71	0.23	0.129218	Smoothened receptor antagonist	SMO	-0.5471	15.3525	-1.6397
Blebbistatin	NCIH508	trt_cp	40 µmol/L	6 h	2	56	0.45	0.160521	ATPase inhibitor	-666	-0.5471	15.3525	-1.6396
Reserpic-Acid	ASC	trt_cp	10 µmol/L	24 h	3	110	0.3	0.183691	Norepinephrine inhibitor	-666	-0.547	15.3525	-1.6393
Phenindione	PC3	trt_cp	10 µmol/L	24 h	3	114	0.15	0.13223	Vitamin K antagonist	VKORC1	-0.547	15.3525	-1.6392
Procyclidine	HT29	trt_cp	10 µmol/L	6 h	4	88	0.07	0.0793635	Acetylcholine receptor antagonist	CHRM1|CHRM2|CHRM3|CHRM4	-0.5469	15.3525	-1.639
R-96544	A375	trt_cp	10 µmol/L	6 h	5	350	0.33	0.343654	Serotonin receptor antagonist	HTR2A	-0.5467	15.3525	-1.6383
Estramustine-Phosphate	THP1	trt_cp	0.125 µmol/L	24 h	3	112	0.2639	0.173844	DNA inhibitor|DNA alkylating agent|Estrogen receptor agonist|Tubulin inhibitor	ESR1|ESR2|MAP1A|MAP2	-0.5465	15.3525	-1.638
Otilonium	PC3	trt_cp	0.74 µmol/L	24 h	2	50	0.1753	0.0946687	Acetylcholine receptor antagonist	CACNA1C	-0.5465	15.3525	-1.6379
Spiperone	SKB	trt_cp	10 µmol/L	24 h	3	195	0.29	0.240462	Dopamine receptor antagonist	DRD2|ADRA1A|DRD3|DRD4|HTR1A|HTR2A|HTR7|ADRA1B|ADRA1D|DRD1|DRD5|HTR1D|HTR2B|HTR2C|HTR6	-0.5462	15.3525	-1.637
Donitriptan	MDAMB231	trt_cp	3.33 µmol/L	24 h	3	161	0.4361	0.267939	Serotonin receptor agonist	HTR1B|HTR1D|HTR1A|HTR1E|HTR1F|HTR2A|HTR5A|HTR6	-0.5462	15.3525	-1.6369
Mk-1775	U937	trt_cp	10 µmol/L	6 h	2	117	0.45	0.232022	WEE1 kinase inhibitor	WEE1	-0.5462	15.3525	-1.6368
Choline-Alfoscerate	MCF10A	trt_cp	1.11 µmol/L	24 h	2	80	0.1239	0.100673	Acetylcholine receptor agonist|Acetylcholine precursor|Membrane permeability enhancer	-666	-0.5461	15.3525	-1.6367
A-61603	U2OS	trt_cp	10 µmol/L	6 h	2	48	0.17	0.0913431	Adrenergic receptor agonist	ADRA1A|ADRA1B|ADRA1D	-0.5461	15.3525	-1.6366
Ly-456236	A549	trt_cp	10 µmol/L	6 h	2	169	0.36	0.249416	Glutamate receptor antagonist	GRM1	-0.5461	15.3525	-1.6365
Acarbose	ASC	trt_cp	10 µmol/L	24 h	3	168	0.47	0.284141	Glucosidase inhibitor	GAA|MGAM|AMY2A|SI	-0.546	15.3525	-1.6364
Nadolol	PC3	trt_cp	10 µmol/L	24 h	5	137	0.22	0.175551	Adrenergic receptor antagonist	ADRB1|ADRB2|ADRB3	-0.546	15.3525	-1.6363
Ivacaftor	HELA	trt_cp	0.25 µmol/L	24 h	2	73	0.3192	0.154356	CFTR channel antagonist	CFTR|CYP3A5|CYP3A7	-0.546	15.3525	-1.6363
Anacetrapib	PC3	trt_cp	0.03 µmol/L	24 h	2	76	0.1918	0.122085	Cholesterol inhibitor	CETP	-0.546	15.3525	-1.6363
Prima-1-Met	A549	trt_cp	1.11 µmol/L	24 h	2	73	0.28	0.144568	Thioredoxin inhibitor	-666	-0.546	15.3525	-1.6363
Norketamine	VCAP	trt_cp	10 µmol/L	6 h	5	65	0.1628	0.104019	Glutamate receptor antagonist	CYP3A4	-0.546	15.3525	-1.6362
Ibrutinib	JURKAT	trt_cp	1.11 µmol/L	24 h	3	125	0.1575	0.141882	BTK inhibitor	BTK|BLK|BMX	-0.5459	15.3525	-1.6361
Thiazovivin	A375	trt_cp	10 µmol/L	24 h	3	252	0.52	0.366043	Rho associated kinase inhibitor	-666	-0.5459	15.3525	-1.6361
Irinotecan	HEPG2	trt_cp	0.04 µmol/L	24 h	3	207	0.47	0.315402	Topoisomerase inhibitor	TOP1|CYP3A5|TOP1MT	-0.5459	15.3525	-1.6361
Pifithrin-Mu	HCT116	trt_cp	10 µmol/L	6 h	2	78	0.04	0.0564817	p53 inhibitor	HSPA1A|TP53	-0.5457	15.3525	-1.6355
Bms-191011	A549	trt_cp	10 µmol/L	24 h	3	38	0.3	0.107965	Potassium channel activator	KCNMA1	-0.5457	15.3525	-1.6354
Zolpidem	U2OS	trt_cp	10 µmol/L	48 h	5	97	0.3728	0.192289	Benzodiazepine receptor agonist	GABRA1|GABRA2|GABRA3	-0.5457	15.3525	-1.6353
L-690330	HUVEC	trt_cp	1.11 µmol/L	24 h	3	158	0.2841	0.214237	Inositol monophosphatase inhibitor	IMPA1	-0.5455	15.3525	-1.6349
Pefloxacin	VCAP	trt_cp	10 µmol/L	24 h	4	68	0.19	0.114938	Bacterial DNA Gyrase inhibitor	TOP2A	-0.5454	15.3525	-1.6346
Ritanserin	HT29	trt_cp	10 µmol/L	6 h	3	358	0.52	0.436288	Serotonin receptor antagonist	HTR2A|HTR2C|HTR2B|ADRA1A|ADRA1B|ADRA1D|HTR1A|HTR1B|HTR1D|HTR5A|HTR6|HTR7	-0.5454	15.3525	-1.6345
Ski-Ii	A549	trt_cp	10 µmol/L	24 h	2	107	0.22	0.155144	Sphingosine kinase inhibitor	SPHK1|VCP	-0.5454	15.3525	-1.6345
Tranilast	VCAP	trt_cp	10 µmol/L	24 h	5	346	0.49	0.416358	Angiogenesis inhibitor	IDO1|IFNG|IL10|IL2|IL4|SLC22A12|TGFB1|TNF|TRPV2|HPGDS|HRH1	-0.5453	15.3525	-1.6343
Am-404	VCAP	trt_cp	10 µmol/L	24 h	5	164	0.23	0.196389	Cyclooxygenase inhibitor|FAAH inhibitor|TRPV antagonist	TRPV1|CNR1|CNR2|FAAH	-0.5453	15.3525	-1.6343
Ruxolitinib	PHH	trt_cp	10 µmol/L	24 h	4	137	0.15	0.144956	JAK inhibitor	JAK1|JAK2|TYK2|JAK3	-0.5451	15.3525	-1.6338
Gefitinib	KMS34	trt_cp	10 µmol/L	24 h	2	102	0.3343	0.186723	EGFR inhibitor	EGFR|CYP2C19	-0.5451	15.3525	-1.6337
Luzindole	A375	trt_cp	10 µmol/L	6 h	3	307	0.35	0.331462	Melatonin receptor antagonist	MTNR1B|MTNR1A	-0.545	15.3525	-1.6334
S-18986	HUVEC	trt_cp	0.03 µmol/L	24 h	2	133	0.2713	0.19208	Glutamate receptor antagonist	GRIA1|GRIA2|GRIA3|GRIA4	-0.545	15.3525	-1.6332
Thioperamide	HA1E	trt_cp	10 µmol/L	6 h	3	128	0.23	0.1735	Histamine receptor antagonist	HRH3|HRH4	-0.5448	15.3525	-1.6328
Ginsenoside	VCAP	trt_cp	10 µmol/L	6 h	5	123	0.2279	0.169299	Steroid	-666	-0.5448	15.3525	-1.6327
Aminoglutethimide	HCC515	trt_cp	10 µmol/L	6 h	3	174	0.33	0.242305	Glucocorticoid receptor antagonist	CYP19A1|CYP11A1|NR3C1	-0.5447	15.3525	-1.6325
Veliparib	MCF7	trt_cp	0.004 µmol/L	24 h	3	70	0.23	0.128305	PARP inhibitor	PARP1|PARP2	-0.5446	15.3525	-1.6322
Erythromycin	A549	trt_cp	0.25 µmol/L	24 h	2	63	0.1531	0.099309	NFKB inhibitor	MLNR	-0.5446	15.3525	-1.6321
Bazedoxifene	HA1E	trt_cp	2.22 µmol/L	24 h	2	116	0.2492	0.171923	Selective estrogen receptor modulator (SERM)	ESR1|ESR2	-0.5446	15.3525	-1.6321
Gr-55562	VCAP	trt_cp	10 µmol/L	24 h	3	227	0.53	0.350737	Serotonin receptor antagonist	HTR1B	-0.5446	15.3525	-1.632
Pk-11195	HEK293	trt_cp	0.25 µmol/L	24 h	2	57	0.2206	0.113389	Benzodiazepine receptor antagonist	TSPO|NR1I2|NR1I3	-0.5445	15.3525	-1.6319
Mk-0773	A375	trt_cp	3.33 µmol/L	24 h	2	74	0.3249	0.156791	Androgen receptor antagonist	AR	-0.5445	15.3525	-1.6318
Foliosidine	A375	trt_cp	10 µmol/L	6 h	3	230	0.35	0.286899	Plant alkaloid	-666	-0.5444	15.3525	-1.6314
Carbenoxolone	ASC	trt_cp	10 µmol/L	24 h	4	259	0.16	0.205845	11-beta-HSD1 inhibitor	HSD11B1|GJA1|GJA10|GJA3|GJA4|GJA5|GJA8|GJA9|GJB1|GJB2|GJB3|GJB4|GJB5|GJB6|GJB7|GJC1|GJC2|GJC3|GJD2|GJD3|GJD4|GJE1|PANX1|PANX2|PANX3	-0.5442	15.3525	-1.6308
Jq-1-R	HT29	trt_cp	0.04 µmol/L	24 h	3	140	0.49	0.264846	Bromodomain inhibitor	-666	-0.5441	15.3525	-1.6305
Clenbuterol	HT29	trt_cp	0.08 µmol/L	24 h	2	87	0.2421	0.146753	Adrenergic receptor agonist	ADRB2|ADRB1|ADRB3|NGF|TNF	-0.544	15.3525	-1.6304
Monastrol	SKB	trt_cp	10 µmol/L	24 h	3	66	0.16	0.103911	Kinesin inhibitor	KIF11	-0.544	15.3525	-1.6303
Iso-Olomoucine	HA1E	trt_cp	10 µmol/L	24 h	3	140	0.25	0.189175	CDK inhibitor	-666	-0.5438	15.3525	-1.6298
Ergocornine	HT29	trt_cp	10 µmol/L	6 h	5	223	0.16	0.191004	Dopamine receptor agonist	DRD2	-0.5438	15.3525	-1.6297
Propantheline	A549	trt_cp	10 µmol/L	6 h	2	134	0.39	0.231161	Acetylcholine receptor antagonist	CHRM1|CHRM2|CHRM3|CHRM4	-0.5437	15.3525	-1.6293
Pomalidomide	MCF10A	trt_cp	3.33 µmol/L	24 h	2	39	0.2526	0.100364	Angiogenesis inhibitor|TNF inhibitor	CRBN|TNF|CYP2C19|PTGS2	-0.5436	15.3525	-1.6293
Mupirocin	HA1E	trt_cp	10 µmol/L	6 h	3	82	0.25	0.14478	Isoleucyl-tRNA synthetase inhibitor	-666	-0.5437	15.3525	-1.6293
Nomegestrol-Acetate	PC3	trt_cp	10 µmol/L	6 h	5	237	0.07	0.130243	Progesterone receptor agonist	PGR	-0.5436	15.3525	-1.6292
At-13387	A375	trt_cp	0.08 µmol/L	24 h	2	148	0.4042	0.24732	HSP inhibitor	HSP90AA1	-0.5436	15.3525	-1.6291
Cinepazide	HA1E	trt_cp	0.37 µmol/L	24 h	3	107	0.2089	0.151179	Calcium channel activator	-666	-0.5435	15.3525	-1.629
Chloroquine	NCIH596	trt_cp	10 µmol/L	6 h	2	57	0.11	0.080069	Antimalarial	CYP2C8|GSTA2|MRGPRX1|TLR9|TNF	-0.5435	15.3525	-1.6289
Rosiglitazone	U937	trt_cp	80 µmol/L	6 h	2	55	0.48	0.164298	PPAR receptor agonist|Insulin sensitizer	PPARG|CYP2C8|INS|ACSL4|FFAR1|TRPC5|TRPM3	-0.5435	15.3525	-1.6289
Ex-527	PC3	trt_cp	10 µmol/L	24 h	2	125	0.321	0.202553	SIRT inhibitor	SIRT1	-0.5435	15.3525	-1.6289
Phenylbutazone	VCAP	trt_cp	10 µmol/L	6 h	4	81	0.17	0.118658	Cyclooxygenase inhibitor|Prostanoid receptor antagonist	PTGS2|PTGS1|PTGIS	-0.5435	15.3525	-1.6288
Amidopyrine	U2OS	trt_cp	20 µmol/L	6 h	2	14	0.31	0.0666155	Analgesic	-666	-0.5434	15.3525	-1.6286
Necrostatin-1	MCF7	trt_cp	150 µmol/L	24 h	5	124	0.3333	0.20557	RIPK inhibitor	IDO1|KRR1|RIPK1	-0.5433	15.3525	-1.6283
Tolazamide	HELA	trt_cp	0.74 µmol/L	24 h	2	57	0.0746	0.0659382	ATP channel blocker	ABCC8|KCNJ1|KCNJ10|KCNJ11	-0.5432	15.3525	-1.6278
Imatinib	BJAB	trt_cp	10 µmol/L	6 h	3	131	0.3601	0.219623	PDGFR inhibitor|Bcr-Abl inhibitor|KIT inhibitor	ABL1|KIT|PDGFRA|BCR|CSF1R|PDGFRB|ABCG2|CYP2C19|CYP2C8|CYP3A5|DDR1|NTRK1|RET	-0.5431	15.3525	-1.6275
Rita	HT29	trt_cp	10 µmol/L	24 h	4	250	0.52	0.364588	MDM inhibitor	MDM2|TXNRD1|TXNRD2	-0.543	15.3525	-1.6273
Volasertib	HEPG2	trt_cp	0.125 µmol/L	24 h	3	364	0.65	0.491856	PLK inhibitor	PLK1	-0.543	15.3525	-1.6272
Prilocaine	HT29	trt_cp	10 µmol/L	6 h	4	86	0.18	0.12581	Anesthetic - local	SCN5A|SCN10A|SCN11A|SCN1A|SCN2A|SCN3A|SCN4A|SCN7A|SCN8A|SCN9A	-0.5429	15.3525	-1.6271
Brexpiprazole	A549	trt_cp	0.74 µmol/L	24 h	2	68	0.1051	0.0854843	Dopamine receptor antagonist	DRD2|HTR1A|HTR2A|DRD3	-0.5429	15.3525	-1.6271
Marbofloxacin	HT29	trt_cp	10 µmol/L	6 h	4	116	0.19	0.150119	Bacterial DNA inhibitor	-666	-0.5429	15.3525	-1.627
Zoxazolamine	MCF7	trt_cp	10 µmol/L	24 h	5	141	0.23	0.182098	Muscle relaxant	-666	-0.5429	15.3525	-1.627
Fostamatinib	VCAP	trt_cp	10 µmol/L	6 h	4	269	0.4	0.331693	Syk inhibitor	-666	-0.5428	15.3525	-1.6267
A-769662	NEU	trt_cp	0.37 µmol/L	24 h	3	85	0.0685	0.0771588	AMPK activator	-666	-0.5428	15.3525	-1.6266
Glycitein	THP1	trt_cp	1.11 µmol/L	24 h	3	126	0.3175	0.20225	TNF inhibitor	TNF|APP|IL1B	-0.5427	15.3525	-1.6265
Asymmetrical-Dimethylarginine	HEK293	trt_cp	0.01 µmol/L	24 h	2	86	0.2359	0.144027	Nitric oxide synthase inhibitor	NOS2|NOS3	-0.5426	15.3525	-1.6262
Lysylphenylalanyl-Tyrosine	VCAP	trt_cp	10 µmol/L	24 h	3	173	0.47	0.288338	Heparin activation inhibitor	-666	-0.5425	15.3525	-1.6259
Brd-K76022557	YAPC	trt_cp	10 µmol/L	24 h	3	139	0.3117	0.210478	Dopamine receptor agonist	-666	-0.5425	15.3525	-1.6258
Pd-184352	SKBR3	trt_cp	10 µmol/L	24 h	4	154	0.3791	0.244325	MEK inhibitor	MAP2K1|MAP2K2|MAP3K1|MAP3K2	-0.5425	15.3525	-1.6257
Ritonavir	A375	trt_cp	1.11 µmol/L	24 h	3	158	0.3506	0.237993	HIV inhibitor	CYP3A4|CYP1A2|CYP2B6|CYP2C19|CYP3A5|CYP3A7|CYP2C8|CYP2C9|CYP2D6|CYP2E1	-0.5424	15.3525	-1.6256
At-7519	PC3	trt_cp	0.74 µmol/L	24 h	2	250	0.3998	0.319685	CDK inhibitor|Cell cycle inhibitor	CDK2|CDK1|CDK9|CDK4|CDK5|CDK6	-0.5424	15.3525	-1.6254
Isocarboxazid	HT29	trt_cp	10 µmol/L	6 h	5	244	0.39	0.31193	Monoamine oxidase inhibitor	MAOA|MAOB	-0.5422	15.3525	-1.625
Brd-K83354763	H1299	trt_cp	6.66 µmol/L	6 h	2	80	0.08	0.0808948	NFKB inhibitor	-666	-0.5422	15.3525	-1.6249
Oxcarbazepine	MCF7	trt_cp	10 µmol/L	24 h	2	120	0.49	0.245199	Sodium channel inhibitor	SCN1A|SCN3A|SCN5A|CYP2C19|CYP3A4|CYP3A5|SCN10A|SCN11A|SCN2A|SCN4A|SCN7A|SCN8A|SCN9A	-0.5421	15.3525	-1.6246
Fludrocortisone-Acetate	VCAP	trt_cp	10 µmol/L	6 h	4	135	0.2	0.166155	Glucocorticoid receptor agonist|Mineralocorticoid receptor agonist	NR3C2|AR|NR3C1	-0.542	15.3525	-1.6245
Flumazenil	VCAP	trt_cp	10 µmol/L	24 h	5	538	0.67	0.607098	Benzodiazepine receptor antagonist	GABRA1|GABRA2|GABRA3|GABRA5|GABRA4|GABRA6|GABRB1|GABRB2|GABRB3|GABRD|GABRE|GABRG1|GABRG2|GABRG3|GABRP|GABRQ	-0.542	15.3525	-1.6244
Mead-Acid	HA1E	trt_cp	10 µmol/L	6 h	3	50	0.16	0.0904431	KPL-1 tumor suppressor	-666	-0.542	15.3525	-1.6243
Epibatidine	A549	trt_cp	10 µmol/L	6 h	3	135	0.29	0.200077	Acetylcholine receptor agonist	-666	-0.5419	15.3525	-1.624
Linsitinib	THP1	trt_cp	0.01 µmol/L	24 h	2	147	0.2502	0.193925	IGF-1 inhibitor	IGF1R|INSR|INSRR	-0.5418	15.3525	-1.6236
Unc-669	A549	trt_cp	0.12 µmol/L	24 h	2	75	0.0564	0.0657659	L3MBTL antagonist	L3MBTL1|L3MBTL3	-0.5417	15.3525	-1.6235
Edaravone	MCF10A	trt_cp	100 µmol/L	24 h	2	73	0.22	0.128145	Nootropic agent	BCL2	-0.5415	15.3525	-1.623
Diflunisal	VCAP	trt_cp	10 µmol/L	6 h	5	256	0.21	0.234455	Prostanoid receptor antagonist	PTGS2|PTGS1	-0.5415	15.3525	-1.6228
Setiptiline	HA1E	trt_cp	0.25 µmol/L	24 h	3	133	0.3165	0.207464	Adrenergic receptor antagonist	HTR2A|HTR2C|HRH1	-0.5414	15.3525	-1.6225
Chloroxine	ASC	trt_cp	10 µmol/L	24 h	3	167	0.49	0.289259	Opioid receptor antagonist	OPRK1	-0.5413	15.3525	-1.6224
Nan-190	VCAP	trt_cp	10 µmol/L	24 h	3	68	0.26	0.134453	Serotonin receptor agonist	HTR1A|ADRA1A|ADRA1B|ADRA1D|HTR1F	-0.5414	15.3525	-1.6224
Ergocornine	MCF7	trt_cp	10 µmol/L	6 h	3	135	0.3	0.203497	Dopamine receptor agonist	DRD2	-0.5412	15.3525	-1.622
Cgs-15943	U2OS	trt_cp	10 µmol/L	6 h	5	130	0.3571	0.21787	Adenosine receptor antagonist	ADORA1|ADORA2A|ADORA2B|ADORA3	-0.5411	15.3525	-1.6218
Thioctic-Acid	A375	trt_cp	0.04 µmol/L	24 h	3	88	0.2418	0.147503	Aldehyde dehydrogenase activator|Protein kinase activator|Reverse transcriptase inhibitor	ALDH2|ACHE|LIAS|LIPT1|PTGS2|SLC5A6	-0.5411	15.3525	-1.6217
Unc-0321	A549	trt_cp	10 µmol/L	24 h	3	31	0.3	0.0975151	Histone lysine methyltransferase inhibitor	EHMT2	-0.5411	15.3525	-1.6217
As-605240	VCAP	trt_cp	10 µmol/L	24 h	5	535	0.5	0.522989	PI3K inhibitor	PIK3CG	-0.541	15.3525	-1.6214
Zaldaride	HELA	trt_cp	0.74 µmol/L	24 h	3	225	0.4264	0.313206	Calmodulin inhibitor	CALM1	-0.5409	15.3525	-1.6211
Rutin	MCF7	trt_cp	10 µmol/L	24 h	2	81	0.37	0.175055	Antioxidant|Capillary stabilizing agent|Nitric oxide scavenger	AKR1C3|AKR1B1	-0.5409	15.3525	-1.621
Duloxetine	A549	trt_cp	10 µmol/L	24 h	3	98	0.15	0.1226	Norepinephrine inhibitor|Serotonin reuptake inhibitor	SLC6A2|SLC6A4|SLC6A3|HTR2A|HTR2C|HTR6	-0.5407	15.3525	-1.6205
Y-39983	HA1E	trt_cp	0.12 µmol/L	24 h	3	80	0.43	0.187547	Rho associated kinase inhibitor	ROCK1|ROCK2	-0.5407	15.3525	-1.6205
Cp-724714	HCC515	trt_cp	10 µmol/L	6 h	3	189	0.42	0.284896	Tyrosine kinase inhibitor|EGFR inhibitor	ERBB2	-0.5407	15.3525	-1.6204
Cay-10415	VCAP	trt_cp	10 µmol/L	24 h	5	464	0.43	0.451673	Insulin sensitizer	INS	-0.5407	15.3525	-1.6203
Betamethasone	VCAP	trt_cp	10 µmol/L	24 h	3	268	0.55	0.388221	Glucocorticoid receptor agonist	NR3C1	-0.5406	15.3525	-1.6201
Lfm-A13	OCILY10	trt_cp	2.5 µmol/L	24 h	3	101	0.3385	0.186969	BTK inhibitor	BTK	-0.5404	15.3525	-1.6197
Hydrocortisone	A375	trt_cp	10 µmol/L	6 h	5	175	0.23	0.202868	Glucocorticoid receptor agonist	NR3C1	-0.5403	15.3525	-1.6193
Jte-013	HCC515	trt_cp	10 µmol/L	24 h	3	245	0.2	0.223835	Lysophospholipid receptor antagonist	S1PR2|P2RY10	-0.5403	15.3525	-1.6193
Endo-Iwr-1	NCIH596	trt_cp	10 µmol/L	6 h	2	56	0.14	0.0895341	PARP inhibitor	TNKS|TNKS2	-0.5403	15.3525	-1.6192
Pnu-120596	MCF7	trt_cp	10 µmol/L	24 h	5	170	0.18	0.176885	Acetylcholine receptor agonist	CHRNA7	-0.5401	15.3525	-1.6188
Primaquine	HEK293	trt_cp	0.04 µmol/L	24 h	2	109	0.2611	0.170588	Antimalarial|DNA inhibitor	KRT7|NQO2	-0.5401	15.3525	-1.6187
Lx-1031	HT29	trt_cp	0.04 µmol/L	24 h	2	120	0.241	0.171961	Tryptophan hydroxylase inhibitor	TPH1	-0.5401	15.3525	-1.6186
Nitrofural	VCAP	trt_cp	10 µmol/L	24 h	5	283	0.39	0.335936	Bacterial DNA inhibitor	-666	-0.54	15.3525	-1.6183
Brd-K67506692	HCC515	trt_cp	10 µmol/L	6 h	3	415	0.65	0.525184	MAP kinase inhibitor	-666	-0.5399	15.3525	-1.6181
Ergocornine	VCAP	trt_cp	10 µmol/L	6 h	5	273	0.34	0.308071	Dopamine receptor agonist	DRD2	-0.5398	15.3525	-1.6178
Fluocinonide	HA1E	trt_cp	10 µmol/L	6 h	3	188	0.45	0.294114	Glucocorticoid receptor agonist	NR3C1|SERPINA6|SMO	-0.5398	15.3525	-1.6178
Benzohydroxamic-Acid	A375	trt_cp	3.33 µmol/L	24 h	2	107	0.27	0.171872	Antifungal	-666	-0.5396	15.3525	-1.6171
Pinacidil	SKB	trt_cp	10 µmol/L	24 h	2	56	0.19	0.104304	ATP channel activator|Potassium channel activator	ABCC9|KCNJ8|ABCC8	-0.5396	15.3525	-1.6171
Pk-11195	AGS	trt_cp	150 µmol/L	6 h	2	61	0.3	0.136791	Benzodiazepine receptor antagonist	TSPO|NR1I2|NR1I3	-0.5395	15.3525	-1.6169
Mln-0128	CD34	trt_cp	3.33 µmol/L	24 h	3	314	0.5788	0.431082	MTOR inhibitor	MTOR|PIK3CA|PIK3CD|PIK3CG	-0.5393	15.3525	-1.6164
Thioridazine	HELA	trt_cp	10 µmol/L	24 h	3	218	0.3512	0.279793	Dopamine receptor antagonist	DRD2|HTR2A|DRD1|HTR2C|CHRNA7|MALT1|ADRA1A|ADRA1B|DRD3|DRD4|DRD5|HRH1|HTR1A|HTR6|HTR7|KCNH2	-0.5393	15.3525	-1.6163
Kin001-055	A375	trt_cp	3.33 µmol/L	24 h	2	239	0.4702	0.338977	EGFR inhibitor|JAK inhibitor|Leukotriene inhibitor|Mediator release inhibitor	JAK3	-0.5393	15.3525	-1.6161
Ici-89406	ASC	trt_cp	10 µmol/L	24 h	3	126	0.22	0.168355	Adrenergic receptor antagonist	ADRB1|ADRB2	-0.5392	15.3525	-1.616
Brd-K37846922	ASC	trt_cp	10 µmol/L	24 h	3	125	0.15	0.138462	CHK inhibitor|Cytochrome P450 activator|Indoleamine 2,3-dioxygenase inhibitor	-666	-0.5392	15.3525	-1.616
Dipivefrine	HA1E	trt_cp	10 µmol/L	24 h	3	105	0.24	0.160521	Adrenergic receptor agonist	ADRA1A|ACHE|ADRA2A|ADRB2|BCHE	-0.539	15.3525	-1.6154
Glycopyrrolate	A549	trt_cp	10 µmol/L	24 h	2	80	0.46	0.193979	Acetylcholine receptor antagonist	CHRM3|CHRM1|CHRM2|CHRM4|CHRM5	-0.5389	15.3525	-1.6152
Niflumic-Acid	HT29	trt_cp	10 µmol/L	6 h	4	60	0.06	0.0606711	Cyclooxygenase inhibitor	CLCNKA|PTGS2|ANO1|CLCN1|CLCNKB|KCNQ1|PLA2G1B|PLA2G4A|PTGS1|UGT1A9	-0.5389	15.3525	-1.6152
Gossypetin	NPC	trt_cp	10 µmol/L	6 h	3	69	0.11	0.088095	DNA inhibitor	-666	-0.5389	15.3525	-1.615
Pergolide	HCC515	trt_cp	10 µmol/L	24 h	3	120	0.46	0.237575	Dopamine receptor agonist	DRD1|DRD2|ADRA2A|ADRA2B|ADRA2C|DRD3|DRD4|DRD5|HTR1A|HTR1B|HTR1D|HTR2A|HTR2B|HTR2C|KCNA5|ADRA1A|ADRA1B|ADRA1D	-0.5388	15.3525	-1.6149
Thalidomide	THP1	trt_cp	10 µmol/L	6 h	2	51	0.1141	0.0771362	TNF inhibitor	TNF|CRBN|CYP1A2|CYP2B6|CYP2C19|CYP3A5|FGFR2|NFKB1|ORM1|ORM2|PTGS2	-0.5388	15.3525	-1.6147
Api-001	HA1E	trt_cp	10 µmol/L	24 h	3	119	0.1559	0.13773	Sigma receptor antagonist	SIGMAR1	-0.5388	15.3525	-1.6146
Mitotane	HEPG2	trt_cp	0.37 µmol/L	24 h	3	101	0.31	0.178925	Carcinogen	CYP11B1|CYP11A1|CYP3A4|ESR1|FDX1	-0.5387	15.3525	-1.6144
Naftifine	THP1	trt_cp	0.37 µmol/L	24 h	2	56	0.2295	0.114635	Fungal squalene epoxidase inhibitor	SQLE	-0.5386	15.3525	-1.6143
Le-135	U937	trt_cp	20 µmol/L	6 h	2	138	0.56	0.281102	Retinoid receptor agonist	RARB	-0.5386	15.3525	-1.6141
Brd-K16762525	A549	trt_cp	0.125 µmol/L	24 h	3	101	0.144	0.121947	Bacterial 50S ribosomal subunit inhibitor	CYP3A4|CYP2C19|CYP3A5|CYP3A7	-0.5386	15.3525	-1.614
Cefatrizine	PC3	trt_cp	10 µmol/L	24 h	4	115	0.19	0.149471	Bacterial cell wall synthesis inhibitor	-666	-0.5384	15.3525	-1.6136
A-769662	THP1	trt_cp	0.37 µmol/L	24 h	2	42	0.2833	0.110301	AMPK activator	-666	-0.5384	15.3525	-1.6134
Guaifenesin	PC3	trt_cp	10 µmol/L	24 h	3	114	0.17	0.140769	Expectorant	-666	-0.5383	15.3525	-1.6133
Kin001-242	CD34	trt_cp	0.37 µmol/L	24 h	3	108	0.3737	0.203144	Protein kinase inhibitor	RPS6KA3	-0.5383	15.3525	-1.6133
Cyclopamine	HCC515	trt_cp	10 µmol/L	24 h	3	111	0.48	0.233406	Smoothened receptor antagonist	SMO	-0.5383	15.3525	-1.6131
Hydroquinidine	NPC	trt_cp	10 µmol/L	24 h	4	87	0.31	0.166062	Antiarrhythmic	-666	-0.5382	15.3525	-1.613
Fr-180204	HEPG2	trt_cp	0.04 µmol/L	24 h	2	148	0.5847	0.29746	MAP kinase inhibitor	MAPK1|MAPK3	-0.5381	15.3525	-1.6128
Balaglitazone	A375	trt_cp	2.22 µmol/L	24 h	2	113	0.1453	0.129569	Insulin sensitizer|PPAR receptor agonist	PPARG|INS	-0.5381	15.3525	-1.6127
Hydroquinidine	PC3	trt_cp	10 µmol/L	24 h	3	58	0.1	0.0770095	Antiarrhythmic	-666	-0.5381	15.3525	-1.6126
Sitagliptin	HCC515	trt_cp	10 µmol/L	6 h	3	300	0.58	0.421799	Dipeptidyl peptidase inhibitor	DPP4|CYP2C8|FASLG|HMGCR|SLC22A8	-0.5381	15.3525	-1.6126
Cpccoet	NPC	trt_cp	10 µmol/L	6 h	2	115	0.32	0.193979	Glutamate receptor antagonist	GRM1	-0.538	15.3525	-1.6124
Alexidine	VCAP	trt_cp	10 µmol/L	6 h	2	244	0.45	0.335067	Phosphatidylglycerophosphatase inhibitor	CXCR4|PTPMT1	-0.538	15.3525	-1.6122
Pd-0325901	HEPG2	trt_cp	0.04 µmol/L	24 h	2	377	0.7914	0.552331	MEK inhibitor|MAP kinase inhibitor|Protein kinase inhibitor	MAP2K1|MAP2K2	-0.5379	4.3423	-1.6121
Gdc-0834	MDAMB231	trt_cp	0.25 µmol/L	24 h	2	125	0.3622	0.215159	BTK inhibitor	BTK	-0.5378	3.5486	-1.6117
Balapiravir	MCF10A	trt_cp	0.37 µmol/L	24 h	3	167	0.2601	0.210746	RNA polymerase inhibitor	-666	-0.5377	3.3116	-1.6114
Snx-2112	A549	trt_cp	0.25 µmol/L	24 h	2	265	0.476	0.359134	HSP inhibitor	-666	-0.5376	3.2469	-1.6113
Glibenclamide	HEPG2	trt_cp	1.11 µmol/L	24 h	3	161	0.32	0.229519	ATP channel blocker|Insulin secretagogue|Sulfonylurea	-666	-0.5374	2.9751	-1.6107
Amz-30	PC3	trt_cp	10 µmol/L	24 h	5	301	0.19	0.241819	Protein phosphatase inhibitor	-666	-0.5375	2.9911	-1.6107
Fenbendazole	HT29	trt_cp	10 µmol/L	6 h	5	203	0.38	0.280847	Tubulin inhibitor	CYP2C19|CYP2D6|CYP2J2|CYP3A4|TUBB	-0.5374	2.977	-1.6107
Brd-K89329876	NCIH508	trt_cp	40 µmol/L	6 h	2	46	0.39	0.135438	Kinesin inhibitor	-666	-0.5374	2.9332	-1.6106
Tipifarnib	SW480	trt_cp	10 µmol/L	6 h	2	91	0.3	0.167075	Farnesyltransferase inhibitor	-666	-0.5373	2.8274	-1.6102
Tetrabenazine	A375	trt_cp	10 µmol/L	24 h	3	107	0.25	0.165384	Vesicular monoamine transporter inhibitor	SLC18A2|DRD2|SLC18A1	-0.5373	2.8291	-1.6102
Beta-Alanine	NEU	trt_cp	10 µmol/L	24 h	3	206	0.1	0.145132	Glycine receptor agonist	-666	-0.5373	2.8103	-1.6101
Sgc-707	A375	trt_cp	3.33 µmol/L	24 h	3	132	0.3	0.201223	PRMT inhibitor	PRMT3	-0.5372	2.749	-1.6099
At-7867	HA1E	trt_cp	1.11 µmol/L	24 h	2	126	0.4579	0.242885	AKT inhibitor	AKT2|ROCK2|GSK3B|PKIA|PRKACA	-0.5371	2.6828	-1.6096
Sappanone-A	PHH	trt_cp	10 µmol/L	24 h	2	33	0.07	0.0486	Melanin inhibitor|Tyrosinase inhibitor	-666	-0.5369	2.5521	-1.6091
Decafluorobutane	VCAP	trt_cp	10 µmol/L	24 h	5	191	0.2855	0.23613	Contrast agent	-666	-0.5368	2.4814	-1.6088
Olanzapine	A375	trt_cp	0.03 µmol/L	24 h	2	114	0.3447	0.200449	Dopamine receptor antagonist|Serotonin receptor antagonist	DRD2|HTR2A|HTR2C|DRD3|DRD4|DRD1|HRH1|HTR1A|HTR1B|HTR1D|HTR1E|HTR6|HTR7|CYP2C8|ADRA1A|ADRA1B|ADRA2A|ADRA2B|ADRA2C|ADRB1|ADRB2|ADRB3|CHRM1|CHRM2|CHRM3|CHRM4|CHRM5|DRD5|GABRA1|GABRA2|GABRA3|GABRA4|GABRA5|GABRA6|GABRB1|GABRB2|GABRB3|GABRD|GABRE|GABRG1|GABRG2|GABRG3|GABRP|GABRQ|HRH2|HRH4|HTR1F|HTR2B|HTR3A|HTR5A	-0.5368	2.4901	-1.6088
Idelalisib	A549	trt_cp	10 µmol/L	24 h	3	155	0.35	0.235521	PI3K inhibitor	PIK3CD|PIK3CG|CCL3|CCL4|PIK3CA|PIK3CB	-0.5368	2.4866	-1.6088
Ibuprofen	HA1E	trt_cp	0.08 µmol/L	24 h	3	101	0.3058	0.177709	Cyclooxygenase inhibitor	PTGS1|PTGS2	-0.5367	2.4441	-1.6085
Ly-255283	VCAP	trt_cp	10 µmol/L	6 h	5	189	0.1756	0.184214	Leukotriene receptor antagonist	LTB4R|LTB4R2	-0.5367	2.4425	-1.6085
Resveratrol	NCIH2073	trt_cp	10 µmol/L	6 h	2	66	0.12	0.0899898	Cytochrome P450 inhibitor|SIRT activator	PTGS1|SIRT1|PTGS2|APOA1|BACE1|MAOA|SCN5A|TXNRD1|TXNRD2|XDH|CSNK2A1|NQO2	-0.5366	2.4151	-1.6083
Masitinib	HS578T	trt_cp	0.37 µmol/L	6 h	3	228	0.4	0.305371	KIT inhibitor|PDGFR inhibitor|Src inhibitor	KIT|FGFR3|LYN|PDGFRB|PDGFRA	-0.5367	2.4158	-1.6083
Mepacrine	HA1E	trt_cp	10 µmol/L	24 h	3	558	0.7321	0.646298	NFKB inhibitor|Cytokine production inhibitor|p53 activator	TP53|AKT1|MTOR|NFKB1|PLA2G2A|PLA2G2D|PLA2G1B|PLA2G4A|PLA2G6|PLCL1	-0.5367	2.4191	-1.6083
Orciprenaline	HT29	trt_cp	10 µmol/L	6 h	4	240	0.33	0.284573	Adrenergic receptor agonist	-666	-0.5366	2.4028	-1.6081
Ptb1	SW480	trt_cp	10 µmol/L	6 h	2	74	0.19	0.119901	AMPK activator	PTPN1	-0.5366	2.4052	-1.6081
Lm-1685	A375	trt_cp	10 µmol/L	6 h	4	156	0.2235	0.188813	Cyclooxygenase inhibitor	PTGS2	-0.5366	2.4014	-1.608
Droperidol	HEPG2	trt_cp	10 µmol/L	6 h	3	276	0.4	0.335981	Dopamine receptor antagonist	DRD2|ADRA1A|DRD3|DRD4|HTR2A	-0.5365	2.3968	-1.6079
Medrysone	HA1E	trt_cp	10 µmol/L	24 h	3	84	0.25	0.146535	Glucocorticoid receptor agonist	NR3C1	-0.5365	2.3884	-1.6077
Phenylephrine	PC3	trt_cp	10 µmol/L	24 h	2	69	0.1921	0.116418	Adrenergic receptor agonist	ADRA1A|ADRA1B|ADRA1D	-0.5364	2.3858	-1.6076
Aminolevulinic-Acid	THP1	trt_cp	0.125 µmol/L	24 h	2	71	0.0796	0.076018	Oxidizing agent	-666	-0.5364	2.3848	-1.6076
Tazarotene	A549	trt_cp	2.22 µmol/L	24 h	2	128	0.3667	0.219074	Retinoid receptor agonist	RARG|RARA|RARB|ODC1|RXRB	-0.5364	2.3856	-1.6076
Hli-373	THP1	trt_cp	10 µmol/L	6 h	2	91	0.3019	0.167603	MDM inhibitor	MDM2	-0.5362	2.368	-1.6071
Sertraline	VCAP	trt_cp	10 µmol/L	6 h	4	272	0.46	0.357679	Serotonin receptor antagonist	SLC6A4|CYP2C19|SLC6A3	-0.5362	2.3655	-1.607
Hyoscyamine	VCAP	trt_cp	10 µmol/L	6 h	4	63	0.1	0.0802603	Acetylcholine receptor antagonist	CHRM1|CHRM2|CHRM3|CHRM4	-0.5361	2.3554	-1.6066
Sto-609	VCAP	trt_cp	10 µmol/L	6 h	4	305	0.52	0.4027	Calmodulin inhibitor	CAMKK1|CAMKK2	-0.5361	2.3561	-1.6066
Broxuridine	PC3	trt_cp	3.33 µmol/L	24 h	2	95	0.3293	0.17885	Antimetabolite	-666	-0.536	2.3475	-1.6062
Alfadolone-Acetate	VCAP	trt_cp	10 µmol/L	24 h	3	163	0.33	0.234521	GABA receptor agonist	-666	-0.5359	2.3461	-1.6062
Avn-944	HT29	trt_cp	1.11 µmol/L	24 h	3	333	0.5602	0.436741	Inosine monophosphate dehydrogenase inhibitor	IMPDH2|IMPDH1	-0.5359	2.3451	-1.6061
Zonisamide	VCAP	trt_cp	10 µmol/L	24 h	5	105	0.1	0.103616	Sodium channel inhibitor|Calcium channel blocker	SCN1A|CA1|CA12|CA7|SCN11A|SCN2A|SCN3A|SCN4A|SCN5A|SCN9A|CA10|CA11|CA13|CA14|CA2|CA3|CA4|CA5A|CA5B|CA6|CA8|CA9|CACNA1G|CACNA1H|CACNA1I|MAOA|MAOB|SCN10A|SCN1B|SCN2B|SCN3B|SCN4B|SCN7A|SCN8A	-0.5359	2.3414	-1.6059
Capsaicin	NCIH596	trt_cp	150 µmol/L	6 h	2	58	0.09	0.0730577	TRPV agonist	TRPV1|ENOX2|CFTR	-0.5358	2.3404	-1.6059
Homochlorcyclizine	A549	trt_cp	10 µmol/L	6 h	3	119	0.33	0.200383	Antihistamine	HRH1	-0.5358	2.3384	-1.6058
Rebamipide	HA1E	trt_cp	0.04 µmol/L	24 h	3	138	0.3212	0.212891	Free radical scavenger	FPR1	-0.5358	2.3379	-1.6057
Memantine	A549	trt_cp	10 µmol/L	6 h	2	119	0.38	0.215028	Glutamate receptor antagonist	GRIN1|CYP2E1|CHRFAM7A|DRD2|GRIN2A|GRIN2B|GRIN3A|HTR3A	-0.5357	2.3344	-1.6055
Aminopentamide	SKB	trt_cp	10 µmol/L	24 h	2	62	0.04	0.0503566	Acetylcholine receptor antagonist	CHRM1	-0.5357	2.3332	-1.6054
Cb-10-277	MCF10A	trt_cp	0.125 µmol/L	24 h	3	63	0.2717	0.132296	DNA inhibitor|DNA synthesis inhibitor	-666	-0.5357	2.3326	-1.6054
Sb-216763	A549	trt_cp	10 µmol/L	24 h	3	125	0.46	0.242474	GSK inhibitor	GSK3B|CCNA2|CDK2|GSK3A	-0.5357	2.3317	-1.6054
Amlexanox	HUVEC	trt_cp	10 µmol/L	24 h	3	157	0.4066	0.255484	Histamine receptor antagonist	FGF1|IL3|PDE4A|PDE4B|PDE4C|PDE4D|S100A12|S100A13	-0.5356	2.3307	-1.6053
Hyperforin	PC3	trt_cp	10 µmol/L	6 h	3	206	0.28	0.242853	Cyclooxygenase inhibitor|Dopamine uptake inhibitor|Interleukin inhibitor|Lipoxygenase inhibitor|Serotonin reuptake inhibitor	NR1I2|ALOX5|PTGS1	-0.5356	2.3294	-1.6052
Droperidol	JURKAT	trt_cp	2.22 µmol/L	24 h	2	80	0.0346	0.0532002	Dopamine receptor antagonist	DRD2|ADRA1A|DRD3|DRD4|HTR2A	-0.5356	2.3289	-1.6052
Pp-30	PHH	trt_cp	1.11 µmol/L	24 h	3	122	0.29	0.1902	RAF inhibitor	RAF1	-0.5356	2.3268	-1.605
Navitoclax	NCIH508	trt_cp	10 µmol/L	6 h	2	55	0.38	0.146185	BCL inhibitor	BCL2|BCL2L1|BCL2L2	-0.5355	2.3254	-1.6049
Brd-K28761384	MCF7	trt_cp	10 µmol/L	24 h	5	119	0.21	0.15985	Dopamine receptor antagonist	DRD2|DRD1|ADRA1A|ADRA2A|DRD5|HRH1|HTR2A	-0.5355	2.3257	-1.6049
Dazmegrel	HT29	trt_cp	0.08 µmol/L	24 h	2	143	0.317	0.215292	Thromboxane synthase inhibitor	TBXAS1	-0.5355	2.3243	-1.6048
J-104129	A549	trt_cp	10 µmol/L	6 h	3	87	0.03	0.0516596	Acetylcholine receptor antagonist	CHRM3	-0.5354	2.3221	-1.6046
Oxfendazole	NPC	trt_cp	10 µmol/L	24 h	4	133	0.05	0.0824596	Anthelmintic	-666	-0.5354	2.3221	-1.6046
Bms-707035	YAPC	trt_cp	0.125 µmol/L	24 h	3	148	0.3032	0.214203	HIV inhibitor	-666	-0.5354	2.322	-1.6046
Lasalocid	MDAMB231	trt_cp	2.22 µmol/L	24 h	2	139	0.3224	0.21406	Bacterial permeability inducer	-666	-0.5353	2.32	-1.6044
Acexamic-Acid	A549	trt_cp	0.03 µmol/L	24 h	2	124	0.3071	0.197325	Gastrin inhibitor|5-alpha reductase inhibitor|Reducing agent	GAST|SRD5A1	-0.5354	2.3203	-1.6044
Pt-630	HCC515	trt_cp	10 µmol/L	24 h	5	121	0.2399	0.172281	Dipeptidyl peptidase inhibitor	DPP4	-0.5353	2.3186	-1.6043
Tazarotene	YAPC	trt_cp	1.11 µmol/L	24 h	3	129	0.2529	0.182642	Retinoid receptor agonist	RARG|RARA|RARB|ODC1|RXRB	-0.5353	2.3183	-1.6042
W-9	VCAP	trt_cp	10 µmol/L	6 h	5	178	0.2204	0.200284	Calmodulin inhibitor	CALM2	-0.5353	2.3173	-1.6041
Masoprocol	MCF10A	trt_cp	10 µmol/L	24 h	3	145	0.2543	0.194173	Lipoxygenase inhibitor	ALOX5|IGF1R	-0.5352	2.3168	-1.6041
1-Benzylimidazole	HT29	trt_cp	10 µmol/L	6 h	5	577	0.02	0.108626	Thromboxane synthase inhibitor	-666	-0.5352	2.3151	-1.6039
Pyrazolanthrone	HEK293	trt_cp	0.04 µmol/L	24 h	3	53	0.1469	0.0892235	JNK inhibitor	MAPK10|MAPK8|MAPK9|TTK|LRRK2|MAPK8IP1	-0.5352	2.3146	-1.6038
Jte-013	PC3	trt_cp	10 µmol/L	6 h	5	194	0.15	0.172495	Lysophospholipid receptor antagonist	S1PR2|P2RY10	-0.5351	2.3138	-1.6037
Fomepizole	PC3	trt_cp	0.74 µmol/L	24 h	2	105	0.2689	0.169911	Alcohol dehydrogenase inhibitor	ADH1A|ADH1B|ADH1C|AKR1A1|CAT	-0.5351	2.3122	-1.6035
Bibr-1532	SW480	trt_cp	80 µmol/L	6 h	2	112	0.29	0.182238	Telomerase inhibitor	TERT	-0.5351	2.3122	-1.6035
Pkcbeta-Inhibitor	THP1	trt_cp	10 µmol/L	6 h	2	97	0.3565	0.188038	PKC inhibitor	-666	-0.535	2.3112	-1.6034
Gabazine	PC3	trt_cp	10 µmol/L	24 h	3	114	0.17	0.140769	GABA receptor antagonist	GABRA1|GABRA2|GABRA3|GABRA4|GABRA5|GABRA6|GABRG2	-0.535	2.3099	-1.6032
Bmy-45778	PC3	trt_cp	10 µmol/L	6 h	4	282	0.33	0.308469	IP1 prostacyclin receptor agonist	PTGIR	-0.5349	2.3097	-1.6032
Neurodazine	PHH	trt_cp	10 µmol/L	24 h	4	221	0.37	0.289153	Neurogenesis of non-pluripotent C2C12 myoblast inducer	-666	-0.5349	2.3089	-1.6031
Brd-K40853697	HCT116	trt_cp	150 µmol/L	6 h	2	108	0.63	0.263762	STAT inhibitor	-666	-0.5349	2.3088	-1.6031
Dicloxacillin	A549	trt_cp	0.25 µmol/L	24 h	2	149	0.2251	0.185187	Bacterial cell wall synthesis inhibitor	-666	-0.5348	2.3072	-1.6029
Cinacalcet	SKB	trt_cp	10 µmol/L	24 h	4	159	0.32	0.228089	Calcium channel activator	CASR	-0.5349	2.3076	-1.6029
Benazepril	MCF10A	trt_cp	0.08 µmol/L	24 h	2	116	0.3789	0.211993	ACE inhibitor	ACE	-0.5348	2.3068	-1.6028
Gsk-1904529A	ASC	trt_cp	10 µmol/L	24 h	4	203	0.36	0.273357	IGF-1 inhibitor	IGF1R|INSR	-0.5348	2.3062	-1.6027
Sb-525334	HS578T	trt_cp	2.22 µmol/L	6 h	3	195	0.49	0.312569	TGF-beta receptor inhibitor	TGFBR1	-0.5348	2.3052	-1.6026
Brd-K02581333	A375	trt_cp	10 µmol/L	6 h	3	70	0.28	0.141566	Tyrosine phosphatase inhibitor	-666	-0.5347	2.3048	-1.6026
Nvp-Dpp728	MCF7	trt_cp	3.33 µmol/L	24 h	2	68	0.2874	0.141361	Dipeptidyl peptidase inhibitor	DPP4	-0.5347	2.3046	-1.6025
Brd-U01690642	PC3	trt_cp	10 µmol/L	24 h	5	399	0.52	0.460594	Isoprenylated protein methylation inhibitor	-666	-0.5344	2.2972	-1.6016
Dapagliflozin	YAPC	trt_cp	0.08 µmol/L	24 h	2	75	0.3191	0.156432	Sodium/glucose cotransporter inhibitor	SLC5A2|SLC5A1	-0.5344	2.2971	-1.6015
Palmitoylethanolamide	NPC	trt_cp	10 µmol/L	24 h	3	214	0.35	0.27674	Cannabinoid receptor agonist	CNR2|GPR119|GPR55	-0.5343	2.296	-1.6014
Brd-K09635134	ASC	trt_cp	10 µmol/L	24 h	4	192	0.38	0.273132	Negative control for D-erythro-MAPP	-666	-0.5343	2.2956	-1.6013
Brd-K34533029	HEPG2	trt_cp	10 µmol/L	6 h	3	116	0.26	0.175609	EGFR inhibitor	EGFR	-0.5343	2.2947	-1.6012
Nitrendipine	H1299	trt_cp	10 µmol/L	6 h	2	204	0.59	0.35081	Calcium channel blocker	CACNA1C|CACNA1D|CACNA2D1|CACNA1H|CACNA1S|CACNA2D2|CACNB2|CACNG1|KCNN4	-0.5342	2.2929	-1.601
Vesamicol	HA1E	trt_cp	10 µmol/L	6 h	2	34	0.38	0.114938	Acetylcholinesterase inhibitor	SLC18A3	-0.5342	2.2923	-1.6009
Ns-3694	VCAP	trt_cp	10 µmol/L	24 h	5	527	0.46	0.497869	Glutamate receptor antagonist	CASP9	-0.5342	2.292	-1.6009
Naftopidil	PC3	trt_cp	10 µmol/L	24 h	2	69	0.27	0.138018	Adrenergic receptor antagonist	ADRA1D|ADRA1A	-0.5342	2.2919	-1.6008
Clomipramine	VCAP	trt_cp	10 µmol/L	24 h	3	185	0.6	0.336893	Serotonin receptor antagonist	SLC6A4|SLC6A2|CYP2C19|GSTP1|HTR2A|HTR2B|HTR2C|SLC6A3	-0.5341	2.2914	-1.6008
Cediranib	HCC515	trt_cp	10 µmol/L	6 h	3	214	0.43	0.306741	VEGFR inhibitor|KIT inhibitor	KDR|FLT1|FLT4|KIT|PDGFRB|CSF1R|FLT3|PDGFRA	-0.5341	2.2897	-1.6006
Brd-K68202742	SHSY5Y	trt_cp	0.04 µmol/L	24 h	2	336	0.6	0.454021	HDAC inhibitor|CDK expression enhancer|ID1 expression inhibitor	HDAC1|HDAC3|HDAC4|HDAC6|HDAC7|HDAC8|HDAC10|HDAC2|HDAC5|HDAC9	-0.5341	2.2895	-1.6005
Ntzdpa	A549	trt_cp	10 µmol/L	6 h	3	124	0.2	0.159242	PPAR receptor agonist	PPARG	-0.534	2.2889	-1.6005
Methyllidocaine	HEPG2	trt_cp	10 µmol/L	6 h	3	69	0.22	0.124585	Antiarrhythmic	-666	-0.534	2.2878	-1.6004
Mefenamic-Acid	HEPG2	trt_cp	10 µmol/L	6 h	3	213	0.24	0.228626	Cyclooxygenase inhibitor	PTGS2|PTGS1|KCNQ1|TRPM3	-0.5339	2.2852	-1.6001
Carbacyclin	HA1E	trt_cp	10 µmol/L	6 h	2	70	0.63	0.212349	PPAR receptor agonist	PTGIR|PPARD	-0.5339	2.2847	-1.6
Tioguanine	YAPC	trt_cp	10 µmol/L	24 h	3	436	0.6609	0.542802	Purine antagonist	-666	-0.5339	2.2851	-1.6
Bezafibrate	HCC515	trt_cp	10 µmol/L	24 h	3	84	0.26	0.149437	PPAR receptor agonist	PPARA|PPARD|PPARG|HSD11B1|LPL	-0.5338	2.2825	-1.5998
Auraptene	HEPG2	trt_cp	10 µmol/L	6 h	3	218	0.47	0.323674	Nitric oxide production inhibitor	MAOB	-0.5338	2.2822	-1.5997
Bethanechol	HCC515	trt_cp	10 µmol/L	6 h	2	70	0.17	0.110307	Acetylcholine receptor agonist	CHRM2|CHRM1|CHRM3|CHRM4	-0.5337	2.2803	-1.5996
Vardenafil	MDAMB231	trt_cp	3.33 µmol/L	24 h	3	109	0.2821	0.177315	Phosphodiesterase inhibitor	PDE5A|CYP2C19|CYP2C8|CYP3A5|PDE6G|PDE6H	-0.5338	2.2808	-1.5996
Chlorpropamide	HA1E	trt_cp	10 µmol/L	24 h	3	94	0.2588	0.157716	ATP channel blocker	ABCC8|KCNJ10|KCNJ11	-0.5337	2.2781	-1.5994
Clonidine	HCT116	trt_cp	10 µmol/L	6 h	2	36	0.35	0.113505	Adrenergic receptor agonist	ADRA2A|ADRA2B|ADRA2C|ADRA1A|ADRA1B|ADRA1D	-0.5336	2.2766	-1.5993
Cgp-55845	MCF7	trt_cp	10 µmol/L	24 h	4	131	0.18	0.155275	GABA receptor antagonist	GABBR1|GABBR2|KCTD12|KCTD16|KCTD8	-0.5336	2.2756	-1.5992
Uk-356618	AGS	trt_cp	10 µmol/L	6 h	2	65	0.28	0.136416	Metalloproteinase inhibitor	MMP3|MMP13|MMP14|MMP2|MMP9	-0.5336	2.2746	-1.5991
Nialamide	HUH7	trt_cp	12 µmol/L	72 h	2	24	0.31	0.0872202	Monoamine oxidase inhibitor	COMT|MAOA|MAOB	-0.5336	2.2751	-1.5991
Av-608	A549	trt_cp	3.33 µmol/L	24 h	2	118	0.2303	0.166693	Tachykinin antagonist	TACR1	-0.5336	2.2745	-1.5991
Tozasertib	HCC515	trt_cp	3.33 µmol/L	24 h	3	154	0.47	0.272044	Aurora kinase inhibitor|Bcr-Abl inhibitor|FLT3 inhibitor|JAK inhibitor	AURKA|AURKB|ABL1|AURKC|BCR|FLT3|JAK2|DDR2|LCK	-0.5335	2.2694	-1.5987
Lenalidomide	VCAP	trt_cp	200 µmol/L	24 h	5	76	0.19	0.121511	Carcinogen	CRBN|TNF|CDH5|PTGS2|TNFSF11	-0.5334	2.2689	-1.5987
Flavanone	NPC	trt_cp	10 µmol/L	24 h	3	125	0.42	0.231692	11-beta-HSD1 inhibitor	-666	-0.5334	2.2651	-1.5985
Dyphylline	PC3	trt_cp	10 µmol/L	24 h	3	84	0.04	0.0586138	Adenosine receptor antagonist|Phosphodiesterase inhibitor	PDE4A|PDE4B|PDE4C|PDE4D|ADORA1|ADORA2A|PDE3A|PDE7A|PDE7B	-0.5334	2.2654	-1.5985
Ly-456236	PC3	trt_cp	10 µmol/L	6 h	4	118	0.12	0.120327	Glutamate receptor antagonist	GRM1	-0.5334	2.265	-1.5985
Tacalcitol	HT29	trt_cp	0.37 µmol/L	24 h	3	97	0.2955	0.171197	Vitamin D receptor agonist	VDR	-0.5334	2.2647	-1.5984
Proguanil	PC3	trt_cp	1.11 µmol/L	24 h	2	59	0.1659	0.100041	Dihydrofolate reductase inhibitor	CYP2C19|DHFR	-0.5333	2.2623	-1.5983
Zm-447439	ASC	trt_cp	3.33 µmol/L	24 h	2	84	0.4747	0.20192	Aurora kinase inhibitor	AURKA|AURKB	-0.5332	2.2554	-1.5978
Tagatose	HT29	trt_cp	0.03 µmol/L	24 h	2	93	0.2214	0.145098	Phospholipase inhibitor	PYGL	-0.5331	2.2551	-1.5978
Eugenitol	HA1E	trt_cp	10 µmol/L	6 h	2	62	0.54	0.185022	Androgen receptor antagonist|Bacterial quorum sensing inhibitor|Chromone|Monoamine oxidase inhibitor	-666	-0.5331	2.254	-1.5977
Sodium-Gualenate	HT29	trt_cp	0.01 µmol/L	24 h	2	138	0.2777	0.197951	Antacid	-666	-0.533	2.2494	-1.5974
Sodium-Nitrite	HEPG2	trt_cp	1.25 µmol/L	24 h	3	174	0.16	0.168719	Nitric oxide donor|Nitric oxide stimulant	-666	-0.533	2.2481	-1.5973
Potassium-Canrenoate	HELA	trt_cp	0.04 µmol/L	24 h	3	123	0.3248	0.202112	Mineralocorticoid receptor antagonist	NR3C2	-0.5329	2.2448	-1.5971
Lorazepam	A549	trt_cp	10 µmol/L	24 h	3	80	0.1782	0.120734	Benzodiazepine receptor agonist	GABRA1|GABRA2|GABRA3|GABRA5|GABRA4|GABRA6|GABRB1|GABRB2|GABRB3|GABRD|GABRE|GABRG1|GABRG2|GABRG3|GABRP|GABRQ|TSPO	-0.5328	2.2425	-1.5969
Brinzolamide	A375	trt_cp	10 µmol/L	6 h	5	129	0.2	0.16242	Carbonic anhydrase inhibitor	CA2|CA7|CA1|CYP2B6|CYP2C8|CA12|CA14|CA4|CA5A	-0.5328	2.241	-1.5968
Cp-94253	HCC515	trt_cp	10 µmol/L	24 h	3	122	0.32	0.199795	Serotonin receptor agonist	HTR1B	-0.5328	2.2387	-1.5966
Ml-161	HEPG2	trt_cp	10 µmol/L	24 h	3	80	0.2	0.127906	Protease inhibitor	-666	-0.5326	2.2329	-1.5963
Cay-10578	MCF7	trt_cp	10 µmol/L	24 h	4	140	0.49	0.264846	Casein kinase inhibitor	-666	-0.5326	2.2313	-1.5961
Gsk-2334470	SKL	trt_cp	10 µmol/L	24 h	3	255	0.5566	0.380954	PDK inhibitor	PDPK1|AURKA|AURKB|PDK1	-0.5326	2.2295	-1.596
Dantrolene	THP1	trt_cp	3.33 µmol/L	24 h	3	112	0.0939	0.103698	Calcium channel blocker	RYR1|RYR3	-0.5325	2.2281	-1.5959
Fluvoxamine	THP1	trt_cp	0.01 µmol/L	24 h	2	67	0.3264	0.149535	Selective serotonin reuptake inhibitor (SSRI)	SLC6A4|CYP2C19	-0.5325	2.2276	-1.5959
Brompheniramine	MCF7	trt_cp	10 µmol/L	6 h	5	378	0.4296	0.407482	Histamine receptor antagonist	HRH1|CHRM1|CHRM2|CHRM3|CHRM4|CHRM5	-0.5324	2.224	-1.5957
Aica-Ribonucleotide	NCIH508	trt_cp	10 µmol/L	6 h	2	58	0.33	0.139895	AMPK activator	PRKAA1	-0.5323	2.2188	-1.5954
Narlaprevir	YAPC	trt_cp	10 µmol/L	24 h	3	126	0.3785	0.220825	HCV inhibitor	-666	-0.5322	2.2121	-1.595
Fosinopril	PC3	trt_cp	0.25 µmol/L	24 h	2	72	0.1276	0.096922	ACE inhibitor	ACE|ABCG2	-0.5321	2.2088	-1.5948
Enzalutamide	HCC515	trt_cp	0.25 µmol/L	24 h	5	88	0.1895	0.13058	Androgen receptor antagonist	AR|CYP2C19|CYP2C8|CYP3A4	-0.5321	2.2069	-1.5947
Amg-208	PC3	trt_cp	10 µmol/L	24 h	3	67	0.245	0.129554	Tyrosine kinase inhibitor	MET	-0.5321	2.2052	-1.5946
Dmp-543	VCAP	trt_cp	10 µmol/L	6 h	5	452	0.4756	0.468836	Acetylcholine receptor agonist	-666	-0.532	2.2039	-1.5945
Gp-1A	ASC	trt_cp	10 µmol/L	24 h	3	189	0.37	0.267401	Cannabinoid receptor agonist	CNR2	-0.5319	2.1982	-1.5942
Edoxudine	YAPC	trt_cp	10 µmol/L	24 h	3	116	0.2309	0.16549	DNA inhibitor	-666	-0.532	2.1995	-1.5942
M-Chlorophenylbiguanide	HT29	trt_cp	10 µmol/L	6 h	5	141	0.15	0.147057	Serotonin receptor agonist	HTR3A|HTR3B	-0.5319	2.1964	-1.5941
Estradiol	MCF7	trt_cp	10 µmol/L	6 h	3	182	0.53	0.314054	Estrogen receptor agonist	-666	-0.5319	2.1953	-1.594
Clobetasol	PHH	trt_cp	10 µmol/L	24 h	2	27	0.11	0.0551073	Glucocorticoid receptor agonist	NR3C1|PLA2G1B	-0.5319	2.1953	-1.594
Acefylline	PC3	trt_cp	10 µmol/L	6 h	3	148	0.14	0.145554	Adenosine receptor agonist	ADORA1	-0.5318	2.1923	-1.5939
Etamivan	PC3	trt_cp	10 µmol/L	6 h	5	326	0.28	0.305505	Respiratory stimulant	-666	-0.5318	2.1917	-1.5938
Phtpp	HT29	trt_cp	10 µmol/L	6 h	5	219	0.14	0.177058	Estrogen receptor antagonist	ESR2	-0.5317	2.1848	-1.5935
Brd-K49668410	HA1E	trt_cp	10 µmol/L	6 h	2	149	0.37	0.237424	Bacterial 50S ribosomal subunit inhibitor	CYP3A4|CYP2C19|CYP3A5|CYP3A7	-0.5317	2.1825	-1.5934
Ngb-2904	A375	trt_cp	10 µmol/L	6 h	3	63	0.03	0.0439604	Dopamine receptor antagonist	DRD3	-0.5316	2.1743	-1.593
Gingerol	HCC515	trt_cp	10 µmol/L	6 h	2	75	0.06	0.0678323	Nitric oxide synthase inhibitor	-666	-0.5315	2.1685	-1.5928
Vindesine	A549	trt_cp	10 µmol/L	6 h	2	193	0.45	0.297999	Tubulin inhibitor	TUBB|TUBB1	-0.5315	2.1686	-1.5928
Bucladesine	HEPG2	trt_cp	10 µmol/L	6 h	3	144	0.21	0.175842	Adenosine receptor agonist|CAMP stimulant	PRKACA	-0.5315	2.1669	-1.5927
Mbx-2982	HT29	trt_cp	10 µmol/L	24 h	3	116	0.3307	0.198051	Glucose dependent insulinotropic receptor agonist	GPR119	-0.5314	2.166	-1.5927
Necrostatin-1	NCIH508	trt_cp	150 µmol/L	6 h	2	21	0.03	0.0253805	RIPK inhibitor	IDO1|KRR1|RIPK1	-0.5314	2.1641	-1.5926
Hg-5-88-01	PC3	trt_cp	10 µmol/L	6 h	5	298	0.33	0.3171	Protein kinase inhibitor	COQ8B|EGFR	-0.5313	2.1558	-1.5923
Rs-100329	HT29	trt_cp	10 µmol/L	6 h	5	173	0.22	0.197272	Adrenergic receptor antagonist	ADRA1A|ADRA1D	-0.5313	2.1509	-1.5922
Dicycloverine	NPC	trt_cp	10 µmol/L	24 h	3	101	0.26	0.163862	Acetylcholine receptor antagonist	CHRM1|CHRM2|CHRM3	-0.5312	2.1362	-1.5919
Molindone	A549	trt_cp	10 µmol/L	6 h	2	102	0.34	0.188309	Dopamine receptor antagonist	DRD2|HTR2A|DRD5|CHRM1|HRH1|HTR1A	-0.5312	2.1348	-1.5919
Brd-K20152659	A549	trt_cp	10 µmol/L	6 h	3	253	0.38	0.313533	Cholesterol inhibitor|Platelet aggregation inhibitor|Prostanoid receptor agonist	-666	-0.5311	2.1237	-1.5917
Brd-K78844995	HT29	trt_cp	10 µmol/L	6 h	5	238	0.25	0.246655	Sigma receptor agonist	-666	-0.5311	2.118	-1.5916
Desmopressin-Acetate	THP1	trt_cp	0.37 µmol/L	24 h	2	143	0.2008	0.171349	Vasopressin receptor agonist	AVPR2|AVPR1A|AVPR1B|OXTR	-0.531	2.1135	-1.5915
Sch-28080	MCF10A	trt_cp	0.04 µmol/L	24 h	3	46	0.2137	0.100256	ATPase inhibitor	ATP4A	-0.531	2.1116	-1.5914
Dmp-543	NPC	trt_cp	10 µmol/L	24 h	4	207	0.37	0.279844	Acetylcholine receptor agonist	-666	-0.5309	2.1116	-1.5911
Vernakalant	MCF7	trt_cp	0.01 µmol/L	24 h	2	199	0.3975	0.284397	Potassium channel antagonist	KCNA5|KCNJ3|KCNJ5|SCN5A	-0.5309	2.1116	-1.591
Citalopram	HEK293	trt_cp	0.01 µmol/L	24 h	2	75	0.231	0.133097	Serotonin receptor antagonist	SLC6A4|SLC6A2	-0.5309	2.1116	-1.591
Proguanil	NPC	trt_cp	10 µmol/L	24 h	4	165	0.14	0.153687	Dihydrofolate reductase inhibitor	CYP2C19|DHFR	-0.5308	2.1116	-1.5909
Fenretinide	HCC515	trt_cp	10 µmol/L	6 h	3	152	0.42	0.255492	Apoptosis stimulant|Retinoid receptor agonist	RARA|CYP2C8|CYP3A5|RARG	-0.5308	2.1116	-1.5907
Fumonisin-B1	AGS	trt_cp	150 µmol/L	6 h	2	57	0.05	0.0539825	Sphingosine kinase inhibitor	CERS1	-0.5306	2.1116	-1.5903
Mirin	HCC515	trt_cp	10 µmol/L	6 h	3	233	0.37	0.296899	MRE11A exonuclease inhibitor	MRE11A	-0.5306	2.1116	-1.5901
Calcitriol	NCIH2073	trt_cp	1.11 µmol/L	6 h	2	68	0.35	0.155998	Vitamin D receptor agonist	VDR|CYP3A5	-0.5306	2.1116	-1.5901
Hydrocortisone-Valerate	HCC515	trt_cp	10 µmol/L	24 h	3	311	0.63	0.447591	Corticosteroid agonist|Glucocorticoid receptor agonist	NR3C1	-0.5305	2.1116	-1.5899
Pa-824	YAPC	trt_cp	0.03 µmol/L	24 h	2	73	0.2763	0.143609	Nitric oxide donor	FASN	-0.5305	2.1116	-1.5899
Eugenitol	A375	trt_cp	10 µmol/L	6 h	5	194	0.16	0.178152	Androgen receptor antagonist|Bacterial quorum sensing inhibitor|Chromone|Monoamine oxidase inhibitor	-666	-0.5305	2.1116	-1.5898
Niclosamide	SKB	trt_cp	10 µmol/L	24 h	3	205	0.48	0.317196	DNA inhibitor|STAT inhibitor	STAT3	-0.5305	2.1116	-1.5898
Trametinib	OCILY10	trt_cp	0.66 µmol/L	24 h	2	42	0.2934	0.11225	MEK inhibitor	MAP2K1|MAP2K2|CYP2C8|CYP3A4	-0.5305	2.1116	-1.5898
Tomelukast	VCAP	trt_cp	10 µmol/L	24 h	5	360	0.28	0.321041	Leukotriene receptor antagonist	CYSLTR1	-0.5304	2.1116	-1.5895
Desmopressin-Acetate	MCF7	trt_cp	0.04 µmol/L	24 h	3	289	0.3887	0.338912	Vasopressin receptor agonist	AVPR2|AVPR1A|AVPR1B|OXTR	-0.5304	2.1116	-1.5894
Benzylpenicillin	ASC	trt_cp	10 µmol/L	24 h	4	122	0.18	0.149847	Penicillin binding protein inhibitor	-666	-0.5302	2.1116	-1.5891
Mupirocin	A549	trt_cp	10 µmol/L	6 h	2	62	0.15	0.0975151	Isoleucyl-tRNA synthetase inhibitor	-666	-0.5301	2.1116	-1.5887
Sn-38	PC3	trt_cp	0.01 µmol/L	24 h	2	209	0.4729	0.317898	Topoisomerase inhibitor	TOP1	-0.5301	2.1116	-1.5886
Setiptiline	PC3	trt_cp	0.25 µmol/L	24 h	3	203	0.4443	0.30368	Adrenergic receptor antagonist	HTR2A|HTR2C|HRH1	-0.53	2.1116	-1.5885
Brd-K37846922	VCAP	trt_cp	10 µmol/L	24 h	5	130	0.29	0.196337	CHK inhibitor|Cytochrome P450 activator|Indoleamine 2,3-dioxygenase inhibitor	-666	-0.5301	2.1116	-1.5885
Melatonin	JURKAT	trt_cp	0.08 µmol/L	24 h	2	61	0.0643	0.0633288	Melatonin receptor agonist|Nitric oxide synthase inhibitor	MTNR1A|MTNR1B|TH|ASMT|CALM1|CALR|EPX|ESR1|HTR2B|MPO|NQO2|RORB	-0.5298	2.1116	-1.5877
Milacemide	MCF10A	trt_cp	0.04 µmol/L	24 h	2	76	0.2145	0.129107	Monoamine oxidase inhibitor	MAOB	-0.5297	2.1116	-1.5875
Brd-K92980438	PC3	trt_cp	150 µmol/L	24 h	5	103	0.1808	0.13799	Hexokinase inhibitor	HK2	-0.5297	2.1116	-1.5874
Probenecid	PC3	trt_cp	0.08 µmol/L	24 h	2	76	0.2357	0.135337	Uricosuric	SLC22A6|SLC22A11|SLC22A8|ABCC1|TRPV2|PANX1|SLCO1C1	-0.5295	2.1116	-1.5869
Icosapent	A375	trt_cp	10 µmol/L	24 h	3	84	0.16	0.117228	Platelet aggregation inhibitor	PTGS1|PTGS2|ACSL3|ACSL4|FADS1|FFAR1|PPARD|PPARG|SLC8A1|TRPV1	-0.5294	2.1116	-1.5866
L-655240	VCAP	trt_cp	10 µmol/L	24 h	5	187	0.1712	0.180927	Thromboxane receptor antagonist	PTGES	-0.5294	2.1116	-1.5866
Methoprene-Acid	HA1E	trt_cp	10 µmol/L	6 h	2	33	0.46	0.124585	Retinoid receptor agonist	RXRA	-0.5293	2.1116	-1.5864
Maackiain	A375	trt_cp	10 µmol/L	6 h	3	192	0.29	0.238605	Sodium channel inhibitor	-666	-0.5294	2.1116	-1.5864
Cycloheximide	MCF7	trt_cp	10 µmol/L	6 h	4	455	0.59	0.523917	Protein synthesis inhibitor	GSK3B|RPL3	-0.5293	2.1116	-1.5863
Salirasib	MCF10A	trt_cp	0.08 µmol/L	24 h	2	58	0.3171	0.137133	MTOR inhibitor	TRPA1|MTOR	-0.5293	2.1116	-1.5862
Terreic-Acid	HT29	trt_cp	10 µmol/L	6 h	4	204	0.27	0.237316	BTK inhibitor	-666	-0.5292	2.1116	-1.586
Brd-K09907482	U937	trt_cp	40 µmol/L	6 h	2	71	0.07	0.0712867	Tyrosine phosphatase inhibitor	-666	-0.5292	2.1116	-1.586
Olaparib	HS578T	trt_cp	2.22 µmol/L	6 h	3	168	0.35	0.245199	PARP inhibitor	PARP1|PARP2|PARP3	-0.5291	2.1116	-1.5856
Terreic-Acid	ASC	trt_cp	10 µmol/L	24 h	3	83	0.2	0.130282	BTK inhibitor	-666	-0.529	2.1116	-1.5854
Isoniazid	PC3	trt_cp	0.01 µmol/L	24 h	2	88	0.1356	0.110459	Bacterial cell wall synthesis inhibitor|Cyclooxygenase inhibitor	CYP2E1|CYP1A2|CYP2C19|CYP2C8|CYP3A4	-0.529	2.1116	-1.5853
Aspirin	MCF10A	trt_cp	100 µmol/L	24 h	3	105	0.36	0.196597	Cyclooxygenase inhibitor	PTGS1|PTGS2|TP53|AKR1C1|ASIC3|EDNRA|HSPA5|IKBKB|NFKB1|NFKB2|NFKBIA|PRKAA1|PRKAA2|PRKAB1|PRKAB2|PRKAG1|PRKAG2|PRKAG3|RPS6KA3	-0.529	2.1116	-1.5853
Methocarbamol	SKB	trt_cp	10 µmol/L	24 h	3	57	0.2	0.107965	Muscle relaxant	CA1	-0.529	2.1116	-1.5853
Hesperidin	A375	trt_cp	0.74 µmol/L	24 h	2	88	0.2104	0.137593	Flavanone glycoside	CACNA1B	-0.5288	2.1116	-1.5848
Fenipentol	MCF7	trt_cp	10 µmol/L	6 h	3	136	0.09	0.111872	Choleretic agent	-666	-0.5288	2.1116	-1.5847
Diltiazem	ASC	trt_cp	10 µmol/L	24 h	4	214	0.02	0.0661534	Calcium channel blocker	CACNA1C|CYP3A5|CYP3A7|CACNA1S|CACNA2D1|CACNG1|HTR3A|KCNA5	-0.5287	2.1116	-1.5845
Ischemin	HCC515	trt_cp	0.04 µmol/L	24 h	3	273	0.5539	0.393213	CBP bromodomain inhibitor	-666	-0.5287	2.1116	-1.5844
Phenylephrine	A549	trt_cp	2.22 µmol/L	24 h	2	119	0.1408	0.13089	Adrenergic receptor agonist	ADRA1A|ADRA1B|ADRA1D	-0.5286	2.1116	-1.5841
Iox-1	MCF7	trt_cp	10 µmol/L	24 h	4	187	0.46	0.296572	Histone lysine demethylase inhibitor	KDM4A|EGLN1|KDM3A|KDM4C|KDM6B	-0.5284	2.1116	-1.5837
Etamivan	VCAP	trt_cp	10 µmol/L	6 h	4	200	0.15	0.175142	Respiratory stimulant	-666	-0.5285	2.1116	-1.5837
Gr-159897	A375	trt_cp	10 µmol/L	6 h	3	137	0.19	0.163143	Tachykinin antagonist	TACR2|TAC1	-0.5284	2.1116	-1.5837
Fraxidin	HT29	trt_cp	10 µmol/L	6 h	5	205	0.16	0.183133	Carbonic anhydrase inhibitor	CA12	-0.5283	2.1116	-1.5833
Formestane	HEK293	trt_cp	3.33 µmol/L	24 h	2	96	0.4447	0.208929	Aromatase inhibitor	CYP19A1	-0.5283	2.1116	-1.5832
Brimonidine	HEPG2	trt_cp	10 µmol/L	6 h	3	141	0.2	0.169807	Adrenergic receptor agonist	ADRA2A|ADRA2B|ADRA2C|AOX1	-0.5281	2.1116	-1.5826
Moracizine	HCC515	trt_cp	10 µmol/L	6 h	2	86	0.2	0.132616	Sodium channel inhibitor	SCN5A	-0.5281	2.1116	-1.5826
Brd-K08115555	HCC515	trt_cp	10 µmol/L	6 h	3	126	0.24	0.175842	TNF inhibitor	TNF	-0.5281	2.1116	-1.5825
Roquinimex	MDAMB231	trt_cp	10 µmol/L	24 h	2	83	0.1529	0.113913	Angiogenesis inhibitor|TNF inhibitor	-666	-0.528	2.1116	-1.5824
Fk-866	PC3	trt_cp	2.22 µmol/L	24 h	2	87	0.1465	0.114159	Niacinamide phosphoribosyltransferase inhibitor	NAMPT|PARP1	-0.5279	2.1116	-1.5821
Albendazole	MCF10A	trt_cp	0.74 µmol/L	24 h	2	206	0.5746	0.347894	Tubulin inhibitor	CYP1A2|CYP2J2|TUBA1A|TUBB|TUBB4B	-0.5279	2.1116	-1.5821
Cgp-52411	A549	trt_cp	10 µmol/L	24 h	2	138	0.4935	0.263884	EGFR inhibitor	EGFR	-0.5279	2.1116	-1.5819
Pazopanib	HUVEC	trt_cp	0.37 µmol/L	24 h	3	165	0.2211	0.193138	VEGFR inhibitor|KIT inhibitor|PDGFR inhibitor	KDR|KIT|FLT1|FLT4|PDGFRB|PDGFRA|BRAF|CYP2B6|CYP2C8|CYP2E1|DDR2|CSF1R|FGF1|FGFR1|FGFR3|ITK|SH2B3	-0.5279	2.1116	-1.5819
Amg-487	MCF7	trt_cp	2.22 µmol/L	24 h	2	104	0.2065	0.148186	CC chemokine receptor antagonist	CXCR3	-0.5278	2.1116	-1.5818
Hydrocortisone-Valerate	MCF7	trt_cp	10 µmol/L	6 h	5	183	0.1894	0.188255	Corticosteroid agonist|Glucocorticoid receptor agonist	NR3C1	-0.5278	2.1116	-1.5818
Brd-K09635134	HT29	trt_cp	10 µmol/L	6 h	5	299	0.09	0.165877	Negative control for D-erythro-MAPP	-666	-0.5278	2.1116	-1.5817
Vx-745	CD34	trt_cp	1.11 µmol/L	24 h	3	144	0.2432	0.189232	P38 MAPK inhibitor	MAPK14|MAPK11|MAPK12	-0.5278	2.1116	-1.5817
Ethylenediaminetetraacetic-Acid	YAPC	trt_cp	0.125 µmol/L	24 h	3	131	0.3846	0.226971	PKC inhibitor	-666	-0.5277	2.1116	-1.5815
Quinapril	HEK293	trt_cp	3.33 µmol/L	24 h	3	173	0.2469	0.208985	ACE inhibitor	ACE	-0.5276	2.1116	-1.5813
Lenvatinib	THP1	trt_cp	10 µmol/L	24 h	3	116	0.1864	0.14869	FGFR inhibitor|KIT inhibitor|PDGFR inhibitor|VEGFR inhibitor	KDR|FLT4|FGFR1|FLT1|KIT|FGFR2|FGFR3|FGFR4|PDGFB|PDGFRB|RET	-0.5276	2.1116	-1.5812
Estropipate	VCAP	trt_cp	10 µmol/L	24 h	5	94	0.2	0.138647	Estrogen receptor agonist	ESR1|ESR2	-0.5276	2.1116	-1.5811
Tolimidone	HT29	trt_cp	2.22 µmol/L	24 h	2	88	0.2667	0.154911	Src activator	LYN|SRC	-0.5276	2.1116	-1.5811
Donitriptan	HEK293	trt_cp	10 µmol/L	24 h	3	105	0.2987	0.179078	Serotonin receptor agonist	HTR1B|HTR1D|HTR1A|HTR1E|HTR1F|HTR2A|HTR5A|HTR6	-0.5275	2.1116	-1.5809
Diclofensine	HEK293	trt_cp	0.37 µmol/L	24 h	3	111	0.2875	0.180639	Dopamine receptor antagonist	SLC6A3|DRD1|MAOA|MAOB	-0.5274	2.1116	-1.5807
Sgi-1776	SKL	trt_cp	0.37 µmol/L	24 h	2	69	0.406	0.169246	PIM inhibitor	PIM1|FLT3|PIM2|PIM3	-0.5273	2.1116	-1.5804
Tg-101348	HAP1	trt_cp	0.66 µmol/L	24 h	3	33	0.2678	0.0950589	JAK inhibitor|FLT3 inhibitor	JAK2|FLT3|RET|BRD4|JAK1|JAK3|TYK2	-0.5273	2.1116	-1.5803
Estrone	MDAMB231	trt_cp	10 µmol/L	24 h	3	105	0.2528	0.164746	Estrogen receptor agonist|Estrogenic hormone	ESR1|ESR2	-0.5273	2.1116	-1.5802
Psb-11	ASC	trt_cp	10 µmol/L	24 h	3	56	0.27	0.124339	Adenosine receptor antagonist	ADORA3|ADORA1|ADORA2A	-0.5272	2.1116	-1.5801
Phenothiazine	PC3	trt_cp	10 µmol/L	24 h	5	89	0.1648	0.122463	Dopamine receptor antagonist	-666	-0.5272	2.1116	-1.58
Imperatorin	HT29	trt_cp	10 µmol/L	6 h	5	254	0.1	0.161156	CDK inhibitor	-666	-0.5272	2.1116	-1.5799
My-5445	HT29	trt_cp	10 µmol/L	6 h	5	212	0.29	0.250725	Phosphodiesterase inhibitor|Platelet aggregation inhibitor	PDE5A	-0.5272	2.1116	-1.5799
Brd-K73261812	SW480	trt_cp	10 µmol/L	6 h	2	99	0.18	0.134985	Beta catenin inhibitor	CTNNB1	-0.5271	2.1116	-1.5797
Ciclacillin	HEPG2	trt_cp	10 µmol/L	6 h	3	249	0.45	0.338483	Bacterial cell wall synthesis inhibitor	-666	-0.527	2.1116	-1.5795
Amodiaquine	VCAP	trt_cp	10 µmol/L	6 h	4	117	0.33	0.198692	Histamine receptor agonist	HNMT|CYP2C8	-0.527	2.1116	-1.5795
Picrotoxin	PC3	trt_cp	10 µmol/L	24 h	4	66	0.09	0.0779334	GABA receptor antagonist	GABRA1|GABRR1|GLRA2|GLRA3	-0.527	2.1116	-1.5793
Betrixaban	THP1	trt_cp	3.33 µmol/L	24 h	2	75	0.2475	0.137768	Coagulation factor inhibitor	F10|KCNH2	-0.5269	2.1116	-1.5792
Hydrocortisone-Hemisuccinate	A549	trt_cp	10 µmol/L	6 h	3	251	0.46	0.343595	Glucocorticoid receptor agonist	NR3C1	-0.5269	2.1116	-1.5792
Tropisetron	A549	trt_cp	10 µmol/L	6 h	3	196	0.47	0.306908	Serotonin receptor antagonist	HTR3A|GLRA1|GLRA2|GLRB|HTR4	-0.527	2.1116	-1.5792
Pd-0325901	PC3	trt_cp	0.12 µmol/L	24 h	2	133	0.6978	0.30805	MEK inhibitor|MAP kinase inhibitor|Protein kinase inhibitor	MAP2K1|MAP2K2	-0.5269	2.1116	-1.5791
Cp-724714	HEPG2	trt_cp	10 µmol/L	6 h	3	97	0.28	0.166646	Tyrosine kinase inhibitor|EGFR inhibitor	ERBB2	-0.5269	2.1116	-1.5791
Isoxicam	PC3	trt_cp	10 µmol/L	6 h	5	189	0.2	0.196597	Cyclooxygenase inhibitor	PTGS1|PTGS2	-0.5269	2.1116	-1.579
Azd-6482	PC3	trt_cp	0.37 µmol/L	24 h	2	62	0.3677	0.152677	PI3K inhibitor	PIK3CB|PIK3CD|PIK3CG|PIK3CA	-0.5269	2.1116	-1.579
Suxibuzone	PC3	trt_cp	10 µmol/L	24 h	3	76	0.19	0.121511	Cyclooxygenase inhibitor	-666	-0.5268	2.1116	-1.5789
Halcinonide	U2OS	trt_cp	1.11 µmol/L	6 h	3	168	0.3079	0.22998	Glucocorticoid receptor agonist	NR3C1	-0.5269	2.1116	-1.5789
Ceforanide	PC3	trt_cp	10 µmol/L	6 h	4	96	0.18	0.132924	Penicillin binding protein inhibitor	-666	-0.5268	2.1116	-1.5787
Pd-98059	ASC	trt_cp	10 µmol/L	24 h	3	105	0.14	0.1226	MEK inhibitor|MAP kinase inhibitor	MAP2K1|MAP2K2|MAPK3|AKT1|CHEK1|GSK3B|LCK|MAPK1|MAPK11|MAPK12|MAPK14|MAPK8|PRKCA|RAF1|ROCK1|RPS6KB1|SGK1	-0.5267	2.1116	-1.5786
Exo-1	SKB	trt_cp	10 µmol/L	24 h	3	195	0.53	0.325077	ARF inhibitor	-666	-0.5267	2.1116	-1.5785
Piribedil	A549	trt_cp	10 µmol/L	6 h	3	142	0.21	0.174616	Dopamine receptor agonist	DRD2|DRD3|ADRA2A|ADRA1A|ADRA2C|DRD4|HTR1A|HTR2B	-0.5267	2.1116	-1.5785
Aminoguanidine	A549	trt_cp	3.33 µmol/L	24 h	2	79	0.2003	0.127199	Nitric oxide synthase inhibitor	NOS2	-0.5267	2.1116	-1.5784
Salmeterol	HEPG2	trt_cp	10 µmol/L	6 h	2	129	0.32	0.205447	Adrenergic receptor agonist	ADRB2	-0.5266	2.1116	-1.5782
5-Nonyloxytryptamine	VCAP	trt_cp	10 µmol/L	6 h	4	222	0.42	0.308768	Serotonin receptor agonist	-666	-0.5265	2.1116	-1.5779
Promethazine	MCF7	trt_cp	6.66 µmol/L	24 h	5	171	0.3378	0.243029	Histamine receptor antagonist	HRH1|ADRA1A|CALM1|CHRM1|CHRM2|CHRM3|CHRM4|CHRM5|DRD2|HTR2A	-0.5265	2.1116	-1.5778
Brd-K37846922	THP1	trt_cp	0.22 µmol/L	24 h	2	184	0.2675	0.224337	CHK inhibitor|Cytochrome P450 activator|Indoleamine 2,3-dioxygenase inhibitor	-666	-0.5264	2.1116	-1.5776
Rucinol	MCF7	trt_cp	1.11 µmol/L	24 h	3	144	0.2448	0.189853	Tyrosinase inhibitor	TYR	-0.5264	2.1116	-1.5776
Brd-K83354763	MCF7	trt_cp	10 µmol/L	24 h	3	393	0.7	0.530366	NFKB inhibitor	-666	-0.5263	2.1116	-1.5774
Azd-8330	SKBR3	trt_cp	10 µmol/L	24 h	3	195	0.53	0.325077	MEK inhibitor	-666	-0.5263	2.1116	-1.5773
Flunarizine	PC3	trt_cp	10 µmol/L	24 h	5	114	0.26	0.174088	Calcium channel blocker	CACNA1G|CACNA1H|CYP2J2|CACNA1I|CALM1|HRH1	-0.5263	2.1116	-1.5771
Altretamine	HCC515	trt_cp	10 µmol/L	24 h	3	65	0.28	0.136416	DNA inhibitor	-666	-0.5262	2.1116	-1.5769
Brd-A92800748	SHSY5Y	trt_cp	0.37 µmol/L	24 h	3	170	0.3275	0.238595	TIE inhibitor	-666	-0.5262	2.1116	-1.5769
Aminoindazole	HA1E	trt_cp	10 µmol/L	6 h	3	56	0.04	0.047858	Ionophore	-666	-0.5261	2.1116	-1.5768
Brd-K48115423	HCC515	trt_cp	10 µmol/L	6 h	3	96	0.19	0.136566	Matrix metalloprotease inhibitor	-666	-0.5261	2.1116	-1.5766
Raltegravir	HEK293	trt_cp	0.04 µmol/L	24 h	2	96	0.3079	0.173849	HIV inhibitor	-666	-0.526	2.1116	-1.5763
Auraptene	SKB	trt_cp	10 µmol/L	24 h	3	76	0.12	0.0965668	Nitric oxide production inhibitor	MAOB	-0.5259	2.1116	-1.5762
Rabeprazole	VCAP	trt_cp	10 µmol/L	24 h	4	158	0.25	0.200969	Proton pump inhibitor|Gastrin inhibitor	ATP4A|CYP2C19	-0.5259	2.1116	-1.5762
Brd-K85767870	PC3	trt_cp	10 µmol/L	24 h	3	216	0.41	0.300919	Adenosine receptor agonist	ADCY1|ACSL1|ACSS1|ACSS2|ADK|CREB1|FBP1|HINT1|PDE4B|PDE4D|PIM1|PRKAA1|PRKAB1|PRKAB2|PYGL|TRPM4	-0.5259	2.1116	-1.5761
Halcinonide	A549	trt_cp	0.125 µmol/L	24 h	2	181	0.4156	0.277337	Glucocorticoid receptor agonist	NR3C1	-0.5258	2.1116	-1.5759
L-368899	MCF7	trt_cp	10 µmol/L	6 h	4	145	0.35	0.227797	Oxytocin receptor antagonist	OXTR|OXT|AVPR1A|AVPR2	-0.5258	2.1116	-1.5759
Olanzapine	VCAP	trt_cp	10 µmol/L	24 h	5	63	0.09	0.0761416	Dopamine receptor antagonist|Serotonin receptor antagonist	DRD2|HTR2A|HTR2C|DRD3|DRD4|DRD1|HRH1|HTR1A|HTR1B|HTR1D|HTR1E|HTR6|HTR7|CYP2C8|ADRA1A|ADRA1B|ADRA2A|ADRA2B|ADRA2C|ADRB1|ADRB2|ADRB3|CHRM1|CHRM2|CHRM3|CHRM4|CHRM5|DRD5|GABRA1|GABRA2|GABRA3|GABRA4|GABRA5|GABRA6|GABRB1|GABRB2|GABRB3|GABRD|GABRE|GABRG1|GABRG2|GABRG3|GABRP|GABRQ|HRH2|HRH4|HTR1F|HTR2B|HTR3A|HTR5A	-0.5258	2.1116	-1.5758
Ponatinib	HS578T	trt_cp	10 µmol/L	6 h	3	172	0.28	0.221908	Bcr-Abl inhibitor|FLT3 inhibitor|PDGFR inhibitor	ABL1|BCR|FLT3|RET|FGFR1|FGFR2|FGFR3|FGFR4|KIT|TEK|CYP2C8|CYP3A5|FGF2|FLT1|KDR|LCK|LYN|PDGFRA|SRC	-0.5257	2.1116	-1.5755
Nilutamide	VCAP	trt_cp	10 µmol/L	6 h	5	94	0.05	0.0693233	Androgen receptor antagonist	AR|CYP2C19	-0.5256	2.1116	-1.5752
Aliskiren	HA1E	trt_cp	0.01 µmol/L	24 h	2	148	0.3476	0.229351	Antihypertensive|Peptidase inhibitor|Protease inhibitor|Renin inhibitor	REN	-0.5256	2.1116	-1.5751
Pemirolast	HA1E	trt_cp	0.125 µmol/L	24 h	3	58	0.2556	0.123119	Mediator release inhibitor	HRH1	-0.5256	2.1116	-1.575
Robustic-Acid	PC3	trt_cp	10 µmol/L	24 h	5	115	0.2	0.153354	CAMP inhibitor	-666	-0.5255	2.1116	-1.5748
Wye-354	HEPG2	trt_cp	10 µmol/L	6 h	3	210	0.41	0.29671	MTOR inhibitor	MTOR	-0.5255	2.1116	-1.5748
Brd-K87919739	PC3	trt_cp	10 µmol/L	6 h	5	149	0.07	0.10327	Receptor tyrosine protein kinase inhibitor	ERBB2	-0.5255	2.1116	-1.5748
Mirin	VCAP	trt_cp	10 µmol/L	24 h	5	441	0.64	0.537205	MRE11A exonuclease inhibitor	MRE11A	-0.5254	2.1116	-1.5744
Dantrolene	HUVEC	trt_cp	0.37 µmol/L	24 h	2	79	0.1596	0.113543	Calcium channel blocker	RYR1|RYR3	-0.5253	2.1116	-1.5743
Eflornithine	MDAMB231	trt_cp	0.04 µmol/L	24 h	3	124	0.0897	0.106644	Ornithine decarboxylase inhibitor	ODC1|ARG2	-0.5253	2.1116	-1.5743
Neurodazine	SKB	trt_cp	10 µmol/L	24 h	4	304	0.44	0.369823	Neurogenesis of non-pluripotent C2C12 myoblast inducer	-666	-0.5252	2.1116	-1.5741
Pu-H71	HT29	trt_cp	10 µmol/L	6 h	5	284	0.51	0.384835	HSP inhibitor	HSP90AA1	-0.5252	2.1116	-1.574
Tramiprosate	MCF7	trt_cp	3.33 µmol/L	24 h	3	109	0.144	0.126685	Beta amyloid inhibitor	APP	-0.5252	2.1116	-1.5739
Vx-222	HELA	trt_cp	0.37 µmol/L	24 h	3	94	0.0583	0.0748564	HCV inhibitor	-666	-0.5251	2.1116	-1.5737
Hmn-214	PC3	trt_cp	3.33 µmol/L	24 h	3	418	0.7791	0.577052	PLK inhibitor	FLT3|KDR|KIT|FLT4|PDGFRB|CSF1R|FLT1|RET|FGFR1|PDGFRA	-0.525	2.1116	-1.5735
Aliskiren	SKB	trt_cp	10 µmol/L	24 h	2	91	0.23	0.14629	Antihypertensive|Peptidase inhibitor|Protease inhibitor|Renin inhibitor	REN	-0.525	2.1116	-1.5734
Nvp-Aew541	PC3	trt_cp	10 µmol/L	24 h	3	272	0.59	0.40508	IGF-1 inhibitor	IGF1R|INSR	-0.5249	2.1116	-1.5732
Tamoxifen	U937	trt_cp	12.5 µmol/L	24 h	2	63	0.32	0.143574	Estrogen receptor antagonist|Selective estrogen receptor modulator (SERM)	ESR1|ESR2|CYP3A5|ESRRG|PLD1|PRKCD|PRKCE|PRKCQ|PRKCZ|EBP|GPER1|PRKCA|PRKCB|PRKCG|PRKCI	-0.5249	2.1116	-1.5731
Psb-069	HCC515	trt_cp	10 µmol/L	24 h	3	55	0.21	0.108673	NTPDase inhibitor	ENTPD1|ENTPD2|ENTPD3	-0.5249	2.1116	-1.5731
Sq-22536	PC3	trt_cp	10 µmol/L	24 h	5	422	0.15	0.254409	Adenylyl cyclase inhibitor	ADCY5|ADCY1	-0.5249	2.1116	-1.573
A-769662	MCF7	trt_cp	0.37 µmol/L	24 h	2	50	0.4041	0.143734	AMPK activator	-666	-0.5248	2.1116	-1.5727
Thiotepa	MCF7	trt_cp	10 µmol/L	6 h	5	344	0.3518	0.351769	Cytochrome P450 inhibitor	CYP2B6|CYP3A4	-0.5248	2.1116	-1.5726
Dovitinib	HCC515	trt_cp	10 µmol/L	24 h	3	245	0.58	0.381178	EGFR inhibitor|FGFR inhibitor|FLT3 inhibitor|PDGFR inhibitor|VEGFR inhibitor	FGFR1|FLT1|KDR|EGFR|FGFR3|FLT3|FLT4|KIT|PDGFRB|CSF1R|FGFR2|INSR|PDGFRA	-0.5247	2.1116	-1.5725
Anethole	HA1E	trt_cp	20 µmol/L	6 h	3	128	0.16	0.144709	Glutathione transferase stimulant	-666	-0.5247	2.1116	-1.5724
Clonazepam	MCF10A	trt_cp	10 µmol/L	24 h	3	150	0.238	0.191058	GABA receptor agonist	GABRA1|GABRA2|GABRA3|GABRA5|GABRA4|GABRA6|GABRB1|GABRB2|GABRB3|GABRD|GABRE|GABRG1|GABRG2|GABRG3|GABRP|GABRQ|TSPO	-0.5246	2.1116	-1.5722
Gsk-1838705A	THP1	trt_cp	10 µmol/L	24 h	3	36	0.2093	0.0877741	IGF-1 inhibitor	IGF1R|ALK|INSR|RPS6KA1	-0.5246	2.1116	-1.5722
Verapamil	NEU	trt_cp	10 µmol/L	6 h	3	64	0.04	0.0511624	Calcium channel blocker	CACNA1C|CACNA1D|CACNA1G|CACNA1S|CYP2C8|CYP2E1|CYP3A5|CYP3A7|DRD2|CACNA1A|CACNA1B|CACNA1F|CACNA1I|CACNB1|CACNB2|CACNB3|CACNB4|CYP3A4|KCNA10|KCNA7|KCNH2|KCNJ11|NALCN|SCN5A|SLC29A4|SLC6A4	-0.5246	2.1116	-1.572
Brd-A95513702	MCF10A	trt_cp	3.33 µmol/L	24 h	3	34	0.38	0.114938	Aromatase inhibitor	-666	-0.5245	2.1116	-1.5719
Nepafenac	HEK293	trt_cp	0.125 µmol/L	24 h	2	127	0.2871	0.193085	Cyclooxygenase inhibitor	PTGS2|PTGS1	-0.5245	2.1116	-1.5719
Estropipate	A375	trt_cp	10 µmol/L	6 h	3	85	0.07	0.077999	Estrogen receptor agonist	ESR1|ESR2	-0.5245	2.1116	-1.5718
Taxifolin	HA1E	trt_cp	10 µmol/L	6 h	2	111	0.35	0.199309	Opioid receptor antagonist	APOB|APP|HMGCR|ADIPOR2	-0.5244	2.1116	-1.5717
Amg-517	JURKAT	trt_cp	2.22 µmol/L	24 h	2	265	0.4513	0.349692	TRPV antagonist	TRPV1	-0.5244	2.1116	-1.5716
Etodolac	THP1	trt_cp	10 µmol/L	24 h	3	69	0.2373	0.129391	Cyclooxygenase inhibitor	PTGS2|TRPV1|PTGS1|RXRA	-0.5244	2.1116	-1.5715
Cyclophosphamide	K562	trt_cp	0.66 µmol/L	24 h	3	88	0.2082	0.136871	DNA alkylating agent	CYP2B6|CYP2C19|CYP3A5|BCL2|LGALS1|CYP2A6|CYP2C18|CYP2C8|CYP2C9|CYP2D6|CYP3A4|CYP3A7	-0.5243	2.1116	-1.5714
Ucl-2077	VCAP	trt_cp	10 µmol/L	24 h	3	264	0.63	0.412385	Slow afterhyperpolarization channel blocker	-666	-0.5243	2.1116	-1.5714
Carmoxirole	HT29	trt_cp	10 µmol/L	6 h	5	120	0.14	0.131065	Dopamine receptor agonist	DRD2	-0.5243	2.1116	-1.5713
Amuvatinib	MCF10A	trt_cp	3.33 µmol/L	24 h	2	117	0.2088	0.158048	FLT3 inhibitor|KIT inhibitor|PDGFR inhibitor|RAD51 inhibitor|RET tyrosine kinase inhibitor	KIT|FLT3|MET|PDGFRA|AXL|MST1R|RAD51|RET	-0.5243	2.1116	-1.5712
Ag-370	HT29	trt_cp	10 µmol/L	6 h	5	217	0.21	0.215859	PDGFR inhibitor	PDGFRB	-0.5243	2.1116	-1.5712
Larixinic-Acid	PC3	trt_cp	10 µmol/L	24 h	5	276	0.09	0.15937	Compund that interacts with metal centers	-666	-0.5242	2.1116	-1.5711
Gdc-0834	NALM6	trt_cp	10 µmol/L	24 h	3	114	0.2534	0.171865	BTK inhibitor	BTK	-0.5242	2.1116	-1.571
Phenanthridone	VCAP	trt_cp	10 µmol/L	24 h	2	127	0.26	0.183747	PARP inhibitor	PARP1	-0.5242	2.1116	-1.571
Brd-K09907482	NCIH508	trt_cp	40 µmol/L	6 h	2	79	0.2	0.127104	Tyrosine phosphatase inhibitor	-666	-0.5242	2.1116	-1.5709
W-7	VCAP	trt_cp	10 µmol/L	6 h	4	87	0.16	0.119303	Calmodulin inhibitor|Potassium channel blocker	-666	-0.5241	2.1116	-1.5707
Mericitabine	PC3	trt_cp	10 µmol/L	24 h	3	366	0.5878	0.469014	HCV inhibitor	-666	-0.5241	2.1116	-1.5707
Cccp	A549	trt_cp	10 µmol/L	6 h	3	289	0.48	0.376617	Mitochondrial oxidative phosphorylation uncoupler	-666	-0.5241	2.1116	-1.5707
Caffeine	ASC	trt_cp	10 µmol/L	24 h	4	300	0.23	0.265617	Adenosine receptor antagonist|Phosphodiesterase inhibitor	ADORA1|ADORA2A|ADORA2B|ATM|ITPR1|RYR1|ATR|ADORA3|ITPR2|ITPR3|PDE10A|PDE11A|PDE1A|PDE1B|PDE1C|PDE2A|PDE3A|PDE3B|PDE4A|PDE4B|PDE4C|PDE4D|PDE5A|PDE6A|PDE6B|PDE6C|PDE7A|PDE7B|PDE8A|PDE8B|PDE9A|PIK3CA|PIK3CB|PIK3CD|PRKDC|RYR2|RYR3	-0.5241	2.1116	-1.5706
7-Nitroindazole	HCT116	trt_cp	80 µmol/L	6 h	2	233	0.43	0.320068	Nitric oxide synthase inhibitor	-666	-0.5241	2.1116	-1.5706
Etanidazole	MCF7	trt_cp	1.11 µmol/L	6 h	2	110	0.29	0.180603	Bacterial cell wall synthesis inhibitor	-666	-0.524	2.1116	-1.5705
Cilostamide	HEPG2	trt_cp	0.12 µmol/L	24 h	3	121	0.19	0.15332	Phosphodiesterase inhibitor	PDE3A|PDE3B	-0.5239	2.1116	-1.5702
Spectinomycin	A375	trt_cp	10 µmol/L	6 h	5	121	0.24	0.172317	Bacterial 30S ribosomal subunit inhibitor	-666	-0.5239	2.1116	-1.5701
Penciclovir	PC3	trt_cp	0.125 µmol/L	24 h	3	121	0.2394	0.172102	DNA inhibitor	-666	-0.5239	2.1116	-1.5701
Methiopril	THP1	trt_cp	3.33 µmol/L	24 h	2	78	0.3261	0.16127	ACE inhibitor	ACE	-0.5239	2.1116	-1.57
Brd-A53131506	ASC	trt_cp	10 µmol/L	24 h	4	168	0.18	0.175842	Inactive testosterone analog	-666	-0.5239	2.1116	-1.57
Ici-192605	MDAMB231	trt_cp	10 µmol/L	24 h	2	37	0.2456	0.096393	Thromboxane receptor antagonist	TBXA2R	-0.5239	2.1116	-1.57
Vindesine	A375	trt_cp	10 µmol/L	6 h	3	123	0.56	0.265385	Tubulin inhibitor	TUBB|TUBB1	-0.5238	2.1116	-1.5698
Dpcpx	MCF10A	trt_cp	0.74 µmol/L	24 h	2	45	0.2667	0.110777	Adenosine receptor antagonist	ADORA1|CFTR|ADORA2A|ADORA2B|ADORA3	-0.5238	2.1116	-1.5697
Piperine	NPC	trt_cp	10 µmol/L	24 h	4	102	0.06	0.0791054	Monoamine oxidase inhibitor	MAOA|MAOB|TRPV1	-0.5237	2.1116	-1.5696
Lorazepam	VCAP	trt_cp	10 µmol/L	6 h	5	446	0.46	0.458012	Benzodiazepine receptor agonist	GABRA1|GABRA2|GABRA3|GABRA5|GABRA4|GABRA6|GABRB1|GABRB2|GABRB3|GABRD|GABRE|GABRG1|GABRG2|GABRG3|GABRP|GABRQ|TSPO	-0.5237	2.1116	-1.5695
Pentamidine	A375	trt_cp	10 µmol/L	24 h	3	191	0.4949	0.310889	Anti-pneumocystis agent	TRDMT1	-0.5236	2.1116	-1.5693
Ku-C103871	A549	trt_cp	10 µmol/L	24 h	2	44	0.32	0.119986	GSP agonist	SMAD3	-0.5236	2.1116	-1.5693
Brd-K61033289	AGS	trt_cp	10 µmol/L	6 h	2	121	0.42	0.227954	PPAR receptor agonist	PPARG	-0.5236	2.1116	-1.5692
Sid-26681509	THP1	trt_cp	90 µmol/L	6 h	2	143	0.4912	0.267996	Cathepsin inhibitor	CTSL	-0.5236	2.1116	-1.5691
Sb-225002	HCT116	trt_cp	12 µmol/L	6 h	2	100	0.49	0.223835	CC chemokine receptor antagonist	CXCR2	-0.5235	2.1116	-1.5689
I-Ome-Ag-538	VCAP	trt_cp	10 µmol/L	24 h	5	358	0.37	0.368021	IGF-1 inhibitor	-666	-0.5235	2.1116	-1.5689
Ehna	VCAP	trt_cp	10 µmol/L	6 h	5	129	0.23	0.174176	Adenosine deaminase inhibitor	ADA|PDE2A	-0.5235	2.1116	-1.5688
Estramustine	A549	trt_cp	0.03 µmol/L	24 h	2	129	0.2316	0.174781	DNA inhibitor	ESR1|ESR2|MAP1A|MAP2	-0.5234	2.1116	-1.5685
Actarit	VCAP	trt_cp	10 µmol/L	24 h	5	247	0.37	0.305689	Interleukin inhibitor	-666	-0.5234	2.1116	-1.5685
Lidoflazine	NPC	trt_cp	10 µmol/L	24 h	4	95	0.24	0.152686	Calcium channel blocker	SCN1A|SCN3A|SLC29A1	-0.5233	2.1116	-1.5682
Dacarbazine	HEPG2	trt_cp	1.25 µmol/L	24 h	3	62	0.26	0.128385	DNA alkylating agent	PGD|POLA2	-0.5232	2.1116	-1.5681
Tas-301	A549	trt_cp	10 µmol/L	24 h	2	59	0.02	0.0347353	Calcium channel blocker	CAMK2A	-0.5231	2.1116	-1.5678
Nsc-4644	U2OS	trt_cp	10 µmol/L	6 h	2	31	0.25	0.0890187	ACAT inhibitor|Sterol regulatory element binding protein (SREBP) inhibitor	SOAT1|PYGM	-0.5231	2.1116	-1.5677
Navitoclax	NCIH596	trt_cp	10 µmol/L	6 h	2	43	0.18	0.0889613	BCL inhibitor	BCL2|BCL2L1|BCL2L2	-0.5231	2.1116	-1.5676
Thiethylperazine	VCAP	trt_cp	10 µmol/L	24 h	6	148	0.13	0.14026	Dopamine receptor antagonist	DRD1|DRD2|DRD4	-0.5231	2.1116	-1.5676
Brd-K68336408	ASC	trt_cp	10 µmol/L	24 h	3	142	0.3514	0.225879	EGFR inhibitor	EGFR|MAPK14	-0.5231	2.1116	-1.5676
Nvp-Auy922	SW480	trt_cp	10 µmol/L	6 h	2	76	0.1	0.0881531	HSP inhibitor	HSP90AA1|HSP90AB1	-0.523	2.1116	-1.5675
Y-39983	SKBR3	trt_cp	1.11 µmol/L	24 h	2	27	0.53	0.120962	Rho associated kinase inhibitor	ROCK1|ROCK2	-0.523	2.1116	-1.5675
Linoleic-Acid	MCF7	trt_cp	10 µmol/L	6 h	4	103	0.1049	0.105108	Oxidizing agent	FABP4|FFAR1|FFAR4|HNF4A|KCNB1|PPARG|TRPM8	-0.523	2.1116	-1.5674
Isogedunin	PC3	trt_cp	10 µmol/L	6 h	4	93	0.13	0.111184	HSP inhibitor	-666	-0.523	2.1116	-1.5673
Celecoxib	HEPG2	trt_cp	10 µmol/L	6 h	3	116	0.38	0.212301	Cyclooxygenase inhibitor	PTGS2|CASP3|CYP2C19|CA12|PDPK1	-0.5229	2.1116	-1.5672
Balapiravir	PC3	trt_cp	0.25 µmol/L	24 h	2	100	0.2758	0.16793	RNA polymerase inhibitor	-666	-0.523	2.1116	-1.5672
Pd-123319	PC3	trt_cp	10 µmol/L	24 h	3	73	0.2417	0.134317	ACE inhibitor	AGTR2	-0.5229	2.1116	-1.5671
Ku-C103428N	PC3	trt_cp	10 µmol/L	24 h	4	88	0.27	0.155867	CDC inhibitor|Rho associated kinase inhibitor	NFE2	-0.5229	2.1116	-1.567
Desoxycortone	A549	trt_cp	10 µmol/L	6 h	2	123	0.46	0.240526	Mineralocorticoid receptor agonist	NR3C2|NR3C1	-0.5229	2.1116	-1.567
Ro-106-9920	A375	trt_cp	10 µmol/L	24 h	2	323	0.61	0.448845	NFKB inhibitor	-666	-0.5228	2.1116	-1.5669
Xmd-885	A549	trt_cp	10 µmol/L	24 h	3	247	0.4089	0.321357	MAP kinase inhibitor	MAPK7|LRRK2	-0.5228	2.1116	-1.5667
Reserpic-Acid	HA1E	trt_cp	10 µmol/L	24 h	3	80	0.23	0.137164	Norepinephrine inhibitor	-666	-0.5227	2.1116	-1.5666
Pt-630	NOMO1	trt_cp	10 µmol/L	6 h	2	23	0.06	0.0375639	Dipeptidyl peptidase inhibitor	DPP4	-0.5227	2.1116	-1.5665
L-368899	HEPG2	trt_cp	10 µmol/L	6 h	3	112	0.34	0.197324	Oxytocin receptor antagonist	OXTR|OXT|AVPR1A|AVPR2	-0.5227	2.1116	-1.5664
Mecamylamine	HELA	trt_cp	0.125 µmol/L	24 h	3	41	0.2033	0.092319	Acetylcholine receptor antagonist	CHRNA2|CHRNA1|CHRNA3|CHRNA4|CHRNA6|CHRNA7	-0.5226	2.1116	-1.5662
Enobosarm	A549	trt_cp	10 µmol/L	24 h	3	94	0.26	0.158082	Androgen receptor antagonist	AR	-0.5226	2.1116	-1.5662
Hmn-214	HT29	trt_cp	3.33 µmol/L	24 h	2	280	0.5638	0.401765	PLK inhibitor	FLT3|KDR|KIT|FLT4|PDGFRB|CSF1R|FLT1|RET|FGFR1|PDGFRA	-0.5226	2.1116	-1.5661
Sr-59230A	SKB	trt_cp	10 µmol/L	24 h	3	90	0.23	0.145484	Adrenergic receptor antagonist	ADRB3|ADRB1|ADRB2	-0.5226	2.1116	-1.566
Simvastatin	U2OS	trt_cp	10 µmol/L	6 h	5	73	0.2943	0.148213	HMGCR inhibitor	HMGCR|CYP2C8|CYP3A4|CYP3A5|ITGB2	-0.5225	2.1116	-1.5658
Linsitinib	YAPC	trt_cp	3.33 µmol/L	24 h	3	221	0.3984	0.300045	IGF-1 inhibitor	IGF1R|INSR|INSRR	-0.5225	2.1116	-1.5658
As-605240	AGS	trt_cp	10 µmol/L	6 h	2	181	0.59	0.330442	PI3K inhibitor	PIK3CG	-0.5225	2.1116	-1.5658
Brd-K63792901	VCAP	trt_cp	10 µmol/L	24 h	2	84	0.38	0.18066	Acetylcholine receptor agonist	-666	-0.5224	2.1116	-1.5656
Salvinorin-A	HEPG2	trt_cp	10 µmol/L	6 h	3	85	0.13	0.106295	Opioid receptor agonist	OPRK1|OPRD1|OPRM1	-0.5222	2.1116	-1.565
Baccatin-Iii	A549	trt_cp	10 µmol/L	24 h	2	151	0.18	0.166708	Paclitaxel precursor	-666	-0.5222	2.1116	-1.565
Parthenolide	AGS	trt_cp	10 µmol/L	6 h	2	244	0.48	0.346056	NFKB inhibitor	-666	-0.5222	2.1116	-1.5649
Gw-405833	NPC	trt_cp	10 µmol/L	24 h	3	147	0.21	0.177664	Cannabinoid receptor agonist	CNR2	-0.5221	2.1116	-1.5647
Moxidectin	HA1E	trt_cp	3.33 µmol/L	24 h	3	104	0.2292	0.156119	Chloride channel blocker	-666	-0.5221	2.1116	-1.5647
Mifobate	HUVEC	trt_cp	0.74 µmol/L	24 h	2	83	0.1254	0.103162	PPAR receptor antagonist	PPARG|REN	-0.5221	2.1116	-1.5647
Bms-777607	HEPG2	trt_cp	0.12 µmol/L	24 h	2	47	0.4176	0.141664	AXL kinase inhibitor|FLT3 inhibitor|HGF receptor inhibitor|Macrophage inhibitor|MET inhibitor|Tyrosine kinase inhibitor	MET|AXL|MERTK|MST1R|TYRO3|FLT3	-0.522	2.1116	-1.5645
Voglibose	YAPC	trt_cp	0.125 µmol/L	24 h	3	101	0.325	0.183203	Glucosidase inhibitor	GAA|MGAM	-0.5219	2.1116	-1.5642
Tobramycin	A549	trt_cp	10 µmol/L	48 h	4	83	0.2768	0.153268	Bacterial 30S ribosomal subunit inhibitor	-666	-0.5219	2.1116	-1.5641
Nsc-95397	NCIH508	trt_cp	10 µmol/L	6 h	2	106	0.5	0.232792	CDC inhibitor	CASP3|CDC25A|CDC25B	-0.5218	2.1116	-1.5639
Clobetasol	YAPC	trt_cp	10 µmol/L	24 h	3	183	0.3405	0.252415	Glucocorticoid receptor agonist	NR3C1|PLA2G1B	-0.5218	2.1116	-1.5638
Trifluoperazine	NCIH596	trt_cp	10 µmol/L	6 h	2	310	0.1	0.178037	Dopamine receptor antagonist	DRD2|ABCG2|CAMK2A|SCN4A|SCN9A|ADRA1A|CALM1|CALY|DRD4|HRH1|HTR2A|HTR2C|S100A4|TNNC1	-0.5217	2.1116	-1.5636
Quizartinib	HS578T	trt_cp	10 µmol/L	24 h	3	197	0.31	0.249888	FLT3 inhibitor	FLT3|CSF1R|KIT|RET|PDGFRA|PDGFRB	-0.5217	2.1116	-1.5636
Pkcbeta-Inhibitor	HT29	trt_cp	10 µmol/L	24 h	4	204	0.44	0.302951	PKC inhibitor	-666	-0.5217	2.1116	-1.5634
Salicin	MCF7	trt_cp	10 µmol/L	6 h	4	257	0.16	0.205049	Anti-inflammatory	-666	-0.5216	2.1116	-1.5633
Iniparib	JURKAT	trt_cp	10 µmol/L	24 h	2	32	0.1685	0.0742515	PARP inhibitor	PARP1	-0.5216	2.1116	-1.5631
Lorcaserin	THP1	trt_cp	0.03 µmol/L	24 h	2	261	0.4783	0.357274	Serotonin receptor agonist	HTR2C|HTR2A|HTR2B	-0.5215	2.1116	-1.563
Bavisant	THP1	trt_cp	0.04 µmol/L	24 h	2	93	0.3023	0.169547	Histamine receptor antagonist	HRH3	-0.5215	2.1116	-1.5629
Simvastatin	SW480	trt_cp	10 µmol/L	6 h	2	71	0.11	0.0893627	HMGCR inhibitor	HMGCR|CYP2C8|CYP3A4|CYP3A5|ITGB2	-0.5215	2.1116	-1.5629
Triamcinolone	THP1	trt_cp	2.22 µmol/L	24 h	2	237	0.3546	0.293139	Glucocorticoid receptor agonist	NR3C1|SERPINA6	-0.5214	2.1116	-1.5626
Brd-K25690923	NCIH508	trt_cp	40 µmol/L	6 h	2	84	0.62	0.230763	Macrophage inhibitor	-666	-0.5214	2.1116	-1.5625
Ku-C103885	A375	trt_cp	10 µmol/L	6 h	3	76	0.302	0.153194	Cystic fibrosis transmembrane conductance regulator inhibitor	-666	-0.5213	2.1116	-1.5622
Oxybuprocaine	MCF10A	trt_cp	10 µmol/L	24 h	3	156	0.4156	0.257472	Anesthetic - local	SCN10A	-0.5212	2.1116	-1.5621
Mln-2480	MCF10A	trt_cp	3.33 µmol/L	24 h	3	147	0.3929	0.243013	RAF inhibitor	-666	-0.5213	2.1116	-1.5621
Pf-04217903	A549	trt_cp	0.03 µmol/L	24 h	2	131	0.2902	0.197158	MET inhibitor	MET	-0.5212	2.1116	-1.562
Piroxicam	HELA	trt_cp	3.33 µmol/L	24 h	2	41	0.0712	0.0546339	Cyclooxygenase inhibitor	PTGS2|PTGS1	-0.5212	2.1116	-1.5619
Valaciclovir	PC3	trt_cp	10 µmol/L	6 h	4	184	0.19	0.189067	DNA inhibitor	-666	-0.5212	2.1116	-1.5619
Pentoxifylline	HEK293	trt_cp	1.11 µmol/L	24 h	3	38	0.1978	0.0876669	Phosphodiesterase inhibitor	TNF|ADORA2A|PDE4A|PDE4B|PDE5A|ACHE|CHIA|ADORA1|ADORA2B|ADRA2B|NT5E|PDE10A|PDE1A|PDE1B|PDE1C|PDE2A|PDE3A|PDE3B|PDE4C|PDE4D|PDE6A|PDE6B|PDE6C|PDE6D|PDE6G|PDE6H|PDE7A|PDE7B|PDE8A|PDE8B|PDE9A	-0.5211	2.1116	-1.5618
Mifepristone	VCAP	trt_cp	10 µmol/L	6 h	5	347	0.33	0.342178	Glucocorticoid receptor antagonist|Progesterone receptor antagonist	PGR|NR3C1|AR|CYP2B6|CYP2C8|CYP3A5|CYP3A7|NR1I2	-0.5211	2.1116	-1.5616
Apo-866	A375	trt_cp	0.3 µmol/L	24 h	5	154	0.31	0.220939	NAMPT inhibitor	-666	-0.5211	2.1116	-1.5616
Emd-386088	HEPG2	trt_cp	10 µmol/L	6 h	2	145	0.38	0.237359	Serotonin receptor agonist	HTR6	-0.5211	2.1116	-1.5616
Tretinoin	HCC515	trt_cp	0.125 µmol/L	24 h	3	161	0.2902	0.218571	Retinoid receptor agonist|Retinoid receptor ligand	RARG|RORB|RARA|RARB|ALDH1A1|ALDH1A2|GPRC5A|NR0B1|NR2C2|PPARD|RARRES1|RORC|RXRB|RXRG	-0.521	2.1116	-1.5615
Tipifarnib	U937	trt_cp	10 µmol/L	6 h	2	59	0.13	0.0885581	Farnesyltransferase inhibitor	-666	-0.521	2.1116	-1.5614
Dinoprost	A375	trt_cp	2.22 µmol/L	24 h	2	71	0.1754	0.112843	Prostacyclin analog	PTGFR|PTGDR|PTGER1|PTGER3|PTGER4|PTGDR2|PTGER2|PTGIR|TBXA2R	-0.521	2.1116	-1.5613
Pirenzepine	HEK293	trt_cp	0.125 µmol/L	24 h	2	101	0.0673	0.0833679	Acetylcholine receptor antagonist	CHRM1|CHRM2|CHRM3|CHRM4|CHRM5	-0.521	2.1116	-1.5612
Wz-4-145	PHH	trt_cp	10 µmol/L	24 h	4	83	0.11	0.0966198	EGFR inhibitor	-666	-0.5209	2.1116	-1.5611
Imiquimod	H1299	trt_cp	10 µmol/L	6 h	2	108	0.56	0.248677	Interferon inducer|TLR agonist	TLR7|TLR8	-0.5209	2.1116	-1.5611
Xylazine	HA1E	trt_cp	10 µmol/L	6 h	2	65	0.6	0.199693	Adrenergic receptor agonist	ADRA2A|ADRA2B|ADRA2C	-0.5209	2.1116	-1.561
Pi-103	U2OS	trt_cp	1.11 µmol/L	6 h	5	262	0.5001	0.366024	PI3K inhibitor|MTOR inhibitor	PIK3CA|PIK3CG|MTOR|PIK3CB|PIK3CD|PRKDC	-0.5209	2.1116	-1.561
Ingenol-Mebutate	HA1E	trt_cp	0.08 µmol/L	24 h	2	362	0.5835	0.464735	PKC activator	PRKCD|PRKCA|PRKCB|PRKCE|PRKCG	-0.5207	2.1116	-1.5606
Trioxsalen	HCC515	trt_cp	10 µmol/L	24 h	3	108	0.28	0.175842	DNA inhibitor	-666	-0.5207	2.1116	-1.5605
Formestane	HT29	trt_cp	0.08 µmol/L	24 h	2	89	0.245	0.149317	Aromatase inhibitor	CYP19A1	-0.5206	2.1116	-1.5602
Gyki-52466	HCC515	trt_cp	10 µmol/L	24 h	3	141	0.46	0.257525	Glutamate receptor antagonist|Kainate receptor antagonist	GRIA1|GRIA2|GRIA3|GRIA4	-0.5206	2.1116	-1.5602
Arn-509	A549	trt_cp	0.125 µmol/L	24 h	2	99	0.2499	0.159049	Androgen receptor antagonist	-666	-0.5205	2.1116	-1.56
Ml-133	VCAP	trt_cp	10 µmol/L	6 h	4	520	0.4163	0.470474	Potassium channel antagonist	-666	-0.5205	2.1116	-1.56
Dexfenfluramine	JURKAT	trt_cp	0.04 µmol/L	24 h	2	96	0.1538	0.12287	Serotonin receptor agonist	SLC6A4|HTR2C	-0.5205	2.1116	-1.5599
Brd-A96799240	A549	trt_cp	10 µmol/L	24 h	2	82	0.3179	0.163261	Retinoid receptor antagonist	-666	-0.5204	2.1116	-1.5597
Cholic-Acid	MDAMB231	trt_cp	0.37 µmol/L	24 h	3	67	0.1989	0.116731	Bile acid	CES1|FECH|PLA2G1B|ADH1C|COX1|COX2|COX3|COX4I1|COX5A|COX5B|COX6A2|COX6B1|COX6C|COX7A1|COX7B|COX7C|COX8A|ESRRG|FABP6|GPBAR1	-0.5204	2.1116	-1.5595
Alw-Ii-38-3	HELA	trt_cp	0.12 µmol/L	24 h	3	55	0.0814	0.0676588	Ephrin inhibitor	DDR1	-0.5203	2.1116	-1.5593
Imatinib	A549	trt_cp	0.04 µmol/L	24 h	2	52	0.5089	0.164493	PDGFR inhibitor|Bcr-Abl inhibitor|KIT inhibitor	ABL1|KIT|PDGFRA|BCR|CSF1R|PDGFRB|ABCG2|CYP2C19|CYP2C8|CYP3A5|DDR1|NTRK1|RET	-0.5203	2.1116	-1.5592
Brd-K17874705	VCAP	trt_cp	10 µmol/L	24 h	5	332	0.41	0.373071	Histamine receptor agonist	-666	-0.5202	2.1116	-1.5591
Zm-241385	NPC	trt_cp	10 µmol/L	24 h	3	170	0.35	0.246655	Adenosine receptor antagonist	ADORA2A|ADORA2B|ADORA1|ADORA3	-0.5202	2.1116	-1.559
Entecavir	PC3	trt_cp	10 µmol/L	24 h	3	73	0.18	0.115912	DNA inhibitor|Reverse transcriptase inhibitor	-666	-0.5202	2.1116	-1.559
Desoxycortone	HT29	trt_cp	10 µmol/L	6 h	5	335	0.24	0.28672	Mineralocorticoid receptor agonist	NR3C2|NR3C1	-0.5202	2.1116	-1.559
Repaglinide	MCF7	trt_cp	10 µmol/L	24 h	2	57	0.25	0.120709	Insulin secretagogue	ABCC8|KCNJ11|CYP2C8|CYP3A5|INS|PPARG	-0.5202	2.1116	-1.5589
Tirofiban	MDAMB231	trt_cp	0.04 µmol/L	24 h	3	128	0.1755	0.151556	Platelet aggregation inhibitor|Structural glycoprotein antagonist	ITGA2B|ITGB3	-0.5202	2.1116	-1.5589
Jnj-38877605	HELA	trt_cp	0.04 µmol/L	24 h	2	70	0.1748	0.111854	MET inhibitor	MET	-0.5201	2.1116	-1.5588
Etifenin	HCC515	trt_cp	10 µmol/L	6 h	2	38	0.09	0.0591349	Compound used in hepatobiliary scans of the liver	-666	-0.52	2.1116	-1.5585
Tetrahydrobiopterin	VCAP	trt_cp	10 µmol/L	24 h	5	160	0.28	0.214028	Nitric oxide stimulant|Nitric oxide synthase stimulant|Phenylalanine 4-hydroxylase stimulant	PAH|TH	-0.52	2.1116	-1.5585
Bemegride	MDAMB231	trt_cp	2.22 µmol/L	24 h	2	42	0.1532	0.0811119	Chemoreceptor agonist	GABRA1	-0.5198	2.1116	-1.5579
Beclometasone	PC3	trt_cp	10 µmol/L	24 h	5	297	0.36	0.330644	Glucocorticoid receptor agonist	NR3C1	-0.5198	2.1116	-1.5579
Idarubicin	NCIH508	trt_cp	0.08 µmol/L	6 h	2	114	0.47	0.234063	Topoisomerase inhibitor	TOP2A	-0.5198	2.1116	-1.5578
Primidone	ASC	trt_cp	10 µmol/L	24 h	4	116	0.19	0.150119	GABA receptor antagonist	GABRA1|GABRA2|GABRA3|GABRA4|GABRA5|GABRA6|GABRB1|GABRB2|GABRB3|GABRD|GABRE|GABRG1|GABRG2|GABRG3|GABRP|GABRQ|CHRNA4|CHRNA7|GRIA2|GRIK2|SCN10A|SCN11A|SCN1A|SCN2A|SCN3A|SCN4A|SCN5A|SCN7A|SCN8A|SCN9A	-0.5197	2.1116	-1.5576
Ro-106-9920	HCC515	trt_cp	4 µmol/L	24 h	3	218	0.54	0.346941	NFKB inhibitor	-666	-0.5197	2.1116	-1.5574
Lansoprazole	PC3	trt_cp	10 µmol/L	24 h	4	295	0.09	0.164764	Proton pump inhibitor	ATP4A|CYP2C19|CYP3A4|CYP3A5|ATP4B	-0.5196	2.1116	-1.5573
Oseltamivir-Carboxylate	HELA	trt_cp	2.22 µmol/L	24 h	2	59	0.1522	0.0958217	Neuraminidase inhibitor	-666	-0.5196	2.1116	-1.5572
Norgestrel	A549	trt_cp	0.25 µmol/L	24 h	2	109	0.4618	0.226867	Progesterone receptor agonist	PGR	-0.5196	2.1116	-1.5572
Tiagabine	VCAP	trt_cp	10 µmol/L	6 h	5	162	0.24	0.199386	GABA receptor antagonist	SLC6A1|CYP2C19	-0.5195	2.1116	-1.557
Sr-2640	THP1	trt_cp	10 µmol/L	24 h	2	203	0.2111	0.209326	Leukotriene receptor antagonist	CYSLTR1	-0.5195	2.1116	-1.557
Otilonium	YAPC	trt_cp	10 µmol/L	24 h	3	80	0.1951	0.126329	Acetylcholine receptor antagonist	CACNA1C	-0.5195	2.1116	-1.5569
Palovarotene	YAPC	trt_cp	0.08 µmol/L	24 h	2	93	0.1999	0.137873	Retinoid receptor agonist	RARG	-0.5194	2.1116	-1.5565
Mofezolac	NPC	trt_cp	10 µmol/L	24 h	3	140	0.23	0.181451	Cyclooxygenase inhibitor	PTGS1	-0.5193	2.1116	-1.5564
Nu-1025	HT29	trt_cp	10 µmol/L	24 h	4	109	0.35	0.197505	PARP inhibitor|DNA dependent protein kinase inhibitor	PARP1	-0.5193	2.1116	-1.5564
Plx-4720	MCF7	trt_cp	10 µmol/L	24 h	2	92	0.41	0.196389	RAF inhibitor	BRAF|KDR	-0.5193	2.1116	-1.5564
Androstenol	PC3	trt_cp	10 µmol/L	24 h	5	192	0.37	0.269514	GABA receptor antagonist	NR1I3	-0.5192	2.1116	-1.5561
Procarbazine	NPC	trt_cp	10 µmol/L	24 h	4	117	0.22	0.162231	Monoamine oxidase inhibitor	-666	-0.5192	2.1116	-1.5561
Sonidegib	HA1E	trt_cp	0.12 µmol/L	24 h	3	111	0.3	0.184524	Smoothened receptor antagonist	SMO	-0.5192	2.1116	-1.5561
L-701252	VCAP	trt_cp	10 µmol/L	6 h	4	237	0.35	0.291232	Glutamate receptor antagonist	GRIN1	-0.5191	2.1116	-1.5556
Telmisartan	YAPC	trt_cp	3.33 µmol/L	24 h	3	148	0.3802	0.239865	Angiotensin receptor antagonist	AGTR1|PPARG|CYP2C19|CYP2J2|PPARA	-0.519	2.1116	-1.5555
Gr-159897	MCF7	trt_cp	10 µmol/L	24 h	5	217	0.28	0.249252	Tachykinin antagonist	TACR2|TAC1	-0.519	2.1116	-1.5555
Brd-K83354763	HT29	trt_cp	0.125 µmol/L	24 h	3	101	0.22	0.150731	NFKB inhibitor	-666	-0.519	2.1116	-1.5553
Brd-A18763547	THP1	trt_cp	10 µmol/L	6 h	2	57	0.1409	0.0906199	Cytochrome P450 inhibitor	-666	-0.5189	2.1116	-1.5551
Pirenoxine	HELA	trt_cp	0.25 µmol/L	24 h	2	70	0.2836	0.142473	AGE inhibitor	-666	-0.5189	2.1116	-1.555
Beclomethasone-Dipropionate	MCF7	trt_cp	10 µmol/L	24 h	3	83	0.1163	0.0993481	Immunosuppressant|Glucocorticoid receptor agonist	NR3C1|CYP3A5|ADGRG3	-0.5188	2.1116	-1.5549
Econazole	MCF7	trt_cp	10 µmol/L	24 h	3	210	0.4008	0.293362	Lanosterol demethylase inhibitor|Bacterial cell wall synthesis inhibitor|Sterol demethylase inhibitor	CYP51A1|NPY1R|NPY2R|TRPM2|TRPV5	-0.5188	2.1116	-1.5548
Melatonin	HEPG2	trt_cp	0.04 µmol/L	24 h	3	69	0.21	0.121721	Melatonin receptor agonist|Nitric oxide synthase inhibitor	MTNR1A|MTNR1B|TH|ASMT|CALM1|CALR|EPX|ESR1|HTR2B|MPO|NQO2|RORB	-0.5188	2.1116	-1.5548
Emedastine	MCF10A	trt_cp	0.37 µmol/L	24 h	2	55	0.1142	0.0801392	Histamine receptor antagonist	HRH1	-0.5188	2.1116	-1.5547
Sb-525334	SKBR3	trt_cp	2.22 µmol/L	24 h	3	158	0.35	0.23779	TGF-beta receptor inhibitor	TGFBR1	-0.5188	2.1116	-1.5547
Pci-34051	NPC	trt_cp	10 µmol/L	24 h	3	188	0.52	0.316163	HDAC inhibitor	HDAC8|IL1B|HDAC1|HDAC10|HDAC6	-0.5187	2.1116	-1.5546
Brl-54443	A375	trt_cp	10 µmol/L	6 h	5	225	0.32	0.271329	Serotonin receptor agonist	HTR1E|HTR1F	-0.5187	2.1116	-1.5546
Androstenedione	NEU	trt_cp	10 µmol/L	6 h	3	315	0.38	0.349847	Cytochrome P450 inhibitor	AKR1C3|HSD17B1|HSD3B1	-0.5187	2.1116	-1.5545
Labetalol	HEPG2	trt_cp	10 µmol/L	6 h	3	230	0.36	0.290968	Adrenergic receptor antagonist	ADRB1|ADRB2|ADRA1A|ADRA1D|ADRA1B	-0.5187	2.1116	-1.5544
Necrostatin-1	HA1E	trt_cp	150 µmol/L	24 h	3	113	0.278	0.179222	RIPK inhibitor	IDO1|KRR1|RIPK1	-0.5186	2.1116	-1.5542
Probucol	VCAP	trt_cp	10 µmol/L	24 h	3	154	0.32	0.224474	Atherogenesis inhibitor	ABCA1|ABCB11|CES1	-0.5185	2.1116	-1.554
Oleoylethanolamide	PHH	trt_cp	10 µmol/L	24 h	4	140	0.13	0.136416	Cannabinoid receptor agonist|Glucose dependent insulinotropic receptor agonist|Potassium channel blocker|PPAR receptor agonist	GPR119|PPARA|KCND3|CNR1|GPR55	-0.5185	2.1116	-1.5539
Rigosertib	HELA	trt_cp	10 µmol/L	24 h	2	385	0.7399	0.539694	Cell cycle inhibitor|PLK inhibitor	PLK1|MCL1	-0.5185	2.1116	-1.5539
Pirenperone	A549	trt_cp	10 µmol/L	6 h	3	154	0.21	0.181845	Serotonin receptor antagonist	HTR2A|HTR7	-0.5185	2.1116	-1.5539
Vardenafil	VCAP	trt_cp	10 µmol/L	24 h	2	74	0.33	0.158017	Phosphodiesterase inhibitor	PDE5A|CYP2C19|CYP2C8|CYP3A5|PDE6G|PDE6H	-0.5185	2.1116	-1.5538
Megestrol	HT29	trt_cp	10 µmol/L	6 h	4	230	0.35	0.286899	Progesterone receptor agonist	-666	-0.5184	2.1116	-1.5537
Sulfacetamide	MCF7	trt_cp	10 µmol/L	6 h	2	107	0.1802	0.140411	PABA antagonist	-666	-0.5184	2.1116	-1.5536
Mupirocin	PC3	trt_cp	10 µmol/L	24 h	5	175	0.29	0.227797	Isoleucyl-tRNA synthetase inhibitor	-666	-0.5184	2.1116	-1.5535
Bms-191011	NCIH508	trt_cp	10 µmol/L	6 h	2	47	0.5	0.155012	Potassium channel activator	KCNMA1	-0.5183	2.1116	-1.5534
Ml-161	HCT116	trt_cp	10 µmol/L	6 h	2	122	0.57	0.266654	Protease inhibitor	-666	-0.5183	2.1116	-1.5534
Nf-449	HCC515	trt_cp	10 µmol/L	24 h	5	84	0.1043	0.0946482	Purinergic receptor antagonist	P2RX1	-0.5183	2.1116	-1.5534
Rs-79948	PC3	trt_cp	10 µmol/L	6 h	4	169	0.05	0.092952	Adrenergic receptor antagonist	ADRA2A	-0.5183	2.1116	-1.5533
Su-11274	BT20	trt_cp	10 µmol/L	24 h	3	151	0.46	0.2665	HGF receptor inhibitor|Tyrosine kinase inhibitor	MET	-0.5183	2.1116	-1.5532
Dibutyrylcyclic-Gmp	HCC515	trt_cp	10 µmol/L	24 h	3	89	0.09	0.0904996	CGMP analog	-666	-0.5182	2.1116	-1.5531
Bms-641988	A549	trt_cp	12 µmol/L	6 h	4	92	0.24	0.150255	Androgen receptor antagonist	AR	-0.5182	2.1116	-1.553
6-Aminochrysene	ASC	trt_cp	10 µmol/L	24 h	4	212	0.42	0.301733	Transferase inhibitor	-666	-0.5182	2.1116	-1.553
Piperine	A375	trt_cp	10 µmol/L	6 h	5	161	0.2	0.181451	Monoamine oxidase inhibitor	MAOA|MAOB|TRPV1	-0.5182	2.1116	-1.5529
Fentiazac	HELA	trt_cp	3.33 µmol/L	24 h	3	89	0.2911	0.16276	Cyclooxygenase inhibitor	PTGS1|PTGS2	-0.5181	2.1116	-1.5527
Brd-K89329876	U937	trt_cp	40 µmol/L	6 h	2	112	0.12	0.117228	Kinesin inhibitor	-666	-0.5181	2.1116	-1.5527
Ubenimex	VCAP	trt_cp	10 µmol/L	24 h	3	87	0.21	0.136678	Leukotriene inhibitor	LTA4H|ANPEP|RNPEP	-0.5181	2.1116	-1.5527
Sulforaphane	NCIH508	trt_cp	10 µmol/L	6 h	2	75	0.35	0.163831	Carcinogen|Aryl hydrocarbon receptor antagonist	NFE2L2	-0.518	2.1116	-1.5525
Prothionamide	A549	trt_cp	10 µmol/L	24 h	3	326	0.46	0.391578	Mycobacterium tuberculosis enoyl-[acyl-carrier-protein] reductase [NADH] (inhA) inhibitor	-666	-0.518	2.1116	-1.5525
Urea	HELA	trt_cp	10 µmol/L	24 h	3	121	0.2881	0.188797	Hydroxy radical formation stimulant	ARG1|CA2|CTNNB1	-0.518	2.1116	-1.5523
Jnj-10191584	HEPG2	trt_cp	10 µmol/L	6 h	3	85	0.13	0.106295	Histamine receptor antagonist	HRH4	-0.5179	2.1116	-1.5522
Tamsulosin	A549	trt_cp	2.22 µmol/L	24 h	2	86	0.1014	0.0944276	Adrenergic receptor antagonist	ADRA1A|ADRA1B|ADRA1D	-0.5179	2.1116	-1.5521
Phenylbutazone	HELA	trt_cp	0.03 µmol/L	24 h	3	177	0.4239	0.27698	Cyclooxygenase inhibitor|Prostanoid receptor antagonist	PTGS2|PTGS1|PTGIS	-0.5179	2.1116	-1.552
Bu-239	HA1E	trt_cp	10 µmol/L	24 h	3	160	0.4	0.255812	Imidazoline receptor agonist	-666	-0.5178	2.1116	-1.5517
Brd-K12244279	HEPG2	trt_cp	0.125 µmol/L	24 h	3	142	0.35	0.225428	MEK inhibitor	-666	-0.5178	2.1116	-1.5517
Losmapimod	MCF10A	trt_cp	0.37 µmol/L	24 h	3	50	0.1218	0.0789113	P38 MAPK inhibitor	MAPK14	-0.5178	2.1116	-1.5517
Mk-1775	NCIH2073	trt_cp	10 µmol/L	6 h	2	111	0.1	0.106535	WEE1 kinase inhibitor	WEE1	-0.5178	2.1116	-1.5517
Cyclophosphamide	HEPG2	trt_cp	1.11 µmol/L	24 h	3	100	0.23	0.153354	DNA alkylating agent	CYP2B6|CYP2C19|CYP3A5|BCL2|LGALS1|CYP2A6|CYP2C18|CYP2C8|CYP2C9|CYP2D6|CYP3A4|CYP3A7	-0.5177	2.1116	-1.5516
Quiflapon	NOMO1	trt_cp	80 µmol/L	6 h	2	48	0.21	0.101522	Leukotriene inhibitor	ALOX5AP|ALOX5	-0.5177	2.1116	-1.5515
Aeg-3482	A549	trt_cp	3.33 µmol/L	24 h	2	128	0.37	0.220058	HSP inducer|Protein kinase inhibitor	-666	-0.5176	2.1116	-1.5513
Brd-K00824317	SKB	trt_cp	10 µmol/L	24 h	2	68	0.31	0.146813	Glucocorticoid receptor agonist	NR3C1|SERPINA6	-0.5176	2.1116	-1.5511
Dirithromycin	MCF7	trt_cp	10 µmol/L	24 h	3	92	0.17	0.126459	Bacterial 50S ribosomal subunit inhibitor	-666	-0.5175	2.1116	-1.5509
I-Bet-151	HEPG2	trt_cp	0.37 µmol/L	24 h	2	296	0.61	0.429676	Bromodomain inhibitor	-666	-0.5174	2.1116	-1.5507
Cyclopenthiazide	HT29	trt_cp	10 µmol/L	6 h	3	119	0.2	0.155998	Thiazide diuretic	-666	-0.5174	2.1116	-1.5506
Temefos	VCAP	trt_cp	10 µmol/L	24 h	2	63	0.16	0.101522	Cholinesterase inhibitor	-666	-0.5173	2.1116	-1.5504
Gr-79236	VCAP	trt_cp	10 µmol/L	24 h	3	61	0.12	0.0865139	Adenosine receptor agonist	ADORA1|ADORA2A	-0.5173	2.1116	-1.5503
Gw-501516	HCC515	trt_cp	10 µmol/L	6 h	3	183	0.48	0.299693	PPAR receptor agonist|Insulin sensitizer	PPARD|INS|PPARA	-0.5173	2.1116	-1.5503
Zm-306416	NPC	trt_cp	10 µmol/L	24 h	4	132	0.15	0.142286	Abl inhibitor|Src inhibitor|VEGFR inhibitor	FLT1|KDR|EGFR|FLT4	-0.5172	2.1116	-1.5501
Pit	HT29	trt_cp	10 µmol/L	6 h	4	180	0.17	0.176885	Purinergic receptor antagonist	P2RY1	-0.5172	2.1116	-1.5501
Proadifen	HCC515	trt_cp	10 µmol/L	24 h	3	57	0.2	0.107965	Nitric oxide synthase inhibitor	NOS1	-0.5172	2.1116	-1.55
Diphenidol	JURKAT	trt_cp	0.04 µmol/L	24 h	3	141	0.1805	0.161316	Acetylcholine receptor agonist	CHRM1|CHRM3|CHRM4|CHRM2	-0.5172	2.1116	-1.5499
Emf-Bca1-64	HA1E	trt_cp	10 µmol/L	6 h	3	222	0.33	0.273693	Caspase inhibitor	CASP3|STAT1	-0.5172	2.1116	-1.5499
Doxepin	HEPG2	trt_cp	10 µmol/L	6 h	3	148	0.25	0.194505	Histamine receptor antagonist	HRH1|HRH2|SLC6A2|SLC6A4|CYP2C19|SLC6A3|ADRA1A|ADRA1B|ADRA1D|ADRA2A|ADRA2B|ADRA2C|CHRM1|CHRM2|CHRM3|CHRM4|CHRM5|DRD2|HRH4|HTR1A|HTR2A|HTR2B|HTR2C|HTR6|KCNH2	-0.5171	2.1116	-1.5497
Rs-45041-190	VCAP	trt_cp	10 µmol/L	24 h	2	70	0.32	0.15134	Imidazoline receptor agonist	-666	-0.5171	2.1116	-1.5497
Dy-131	HCC515	trt_cp	10 µmol/L	24 h	3	78	0.17	0.11644	Estrogen receptor agonist	ESRRG|ESRRB|ESR2	-0.5169	2.1116	-1.5492
Y-26763	MDAMB231	trt_cp	10 µmol/L	24 h	2	131	0.2309	0.175865	Potassium channel activator	KCNJ8|ABCC9	-0.5169	2.1116	-1.549
Gw-843682X	NCIH508	trt_cp	10 µmol/L	6 h	2	108	0.63	0.263762	PLK inhibitor	-666	-0.5168	2.1116	-1.5488
St-91	SKB	trt_cp	10 µmol/L	24 h	3	48	0.11	0.0734763	Adrenergic receptor agonist	-666	-0.5167	2.1116	-1.5486
Clozapine	A549	trt_cp	2.22 µmol/L	24 h	2	72	0.132	0.0985789	Serotonin receptor antagonist|Dopamine receptor antagonist	DRD4|DRD2|DRD3|HTR2A|ADRA1A|ADRA1B|CHRM1|DRD1|HRH1|HRH4|HTR1A|HTR1B|HTR1D|HTR1E|HTR2C|HTR6|HTR7|CYP2C19|ADRA1D|ADRA2A|ADRA2B|ADRA2C|CALY|CHRM2|CHRM3|CHRM4|CHRM5|DRD5|HTR1F|HTR2B|HTR3A|HTR5A	-0.5167	2.1116	-1.5485
Reparixin	HA1E	trt_cp	0.03 µmol/L	24 h	2	84	0.2438	0.144706	CC chemokine receptor antagonist	CXCR1|CXCR2	-0.5167	2.1116	-1.5484
Selumetinib	HEK293	trt_cp	1.11 µmol/L	24 h	3	66	0.1577	0.103162	MEK inhibitor	MAP2K1|MAP2K2	-0.5166	2.1116	-1.5481
Cevimeline	MCF7	trt_cp	2.22 µmol/L	24 h	2	68	0.152	0.102803	Acetylcholine receptor agonist	CHRM1|CHRM3	-0.5165	2.1116	-1.5479
Diltiazem	PC3	trt_cp	1.11 µmol/L	24 h	2	183	0.5166	0.310909	Calcium channel blocker	CACNA1C|CYP3A5|CYP3A7|CACNA1S|CACNA2D1|CACNG1|HTR3A|KCNA5	-0.5165	2.1116	-1.5479
Su-11274	HS578T	trt_cp	10 µmol/L	3 h	2	60	0.2865	0.132577	HGF receptor inhibitor|Tyrosine kinase inhibitor	MET	-0.5165	2.1116	-1.5479
Cilostazol	MCF7	trt_cp	0.74 µmol/L	24 h	2	46	0.1506	0.0841631	Phosphodiesterase inhibitor	PDE3A|CYP2C19|CYP3A5|PDE3B	-0.5165	2.1116	-1.5479
Brd-K99615199	PC3	trt_cp	10 µmol/L	24 h	5	368	0.31	0.341535	Progesterone receptor agonist	PGR|ESR1	-0.5165	2.1116	-1.5478
Riociguat	JURKAT	trt_cp	1.11 µmol/L	24 h	3	154	0.1892	0.172604	Guanylate cyclase activator	GUCY1A3|GUCY1B3|GUCY1A2|GUCY1B2	-0.5164	2.1116	-1.5477
Liothyronine	PC3	trt_cp	10 µmol/L	24 h	5	192	0.28	0.234455	Thyroid hormone stimulant	THRA|THRB	-0.5164	2.1116	-1.5477
Brd-K55591206	CD34	trt_cp	0.04 µmol/L	24 h	3	57	0.2248	0.114463	Bacterial DNA inhibitor	-666	-0.5163	2.1116	-1.5474
Vinburnine	JURKAT	trt_cp	1.67 µmol/L	24 h	2	41	0.1016	0.0652633	Adrenergic receptor antagonist	CHRM1|CHRM2|CHRM3|CHRM4	-0.5163	2.1116	-1.5473
Lorglumide	MCF10A	trt_cp	0.25 µmol/L	24 h	2	81	0.4253	0.187681	CCK receptor antagonist	CCKAR|CCKBR	-0.5162	2.1116	-1.5471
Lm-1685	VCAP	trt_cp	10 µmol/L	24 h	5	310	0.49	0.394103	Cyclooxygenase inhibitor	PTGS2	-0.5161	2.1116	-1.5467
Brivanib	HEK293	trt_cp	2.22 µmol/L	24 h	2	200	0.3342	0.261426	FGFR inhibitor|VEGFR inhibitor	FGFR1|KDR|FLT1|FGFR2|FGFR3|FLT4|CYP3A4|KCNH2	-0.516	2.1116	-1.5465
Abc-294640	NEU	trt_cp	10 µmol/L	24 h	3	156	0.12	0.138351	Sphingosine kinase inhibitor	SPHK2	-0.516	2.1116	-1.5464
Brd-K08115555	VCAP	trt_cp	10 µmol/L	24 h	5	161	0.36	0.243442	TNF inhibitor	TNF	-0.516	2.1116	-1.5463
Hydrocortisone-Phosphate	PC3	trt_cp	10 µmol/L	24 h	5	174	0.3	0.231029	Glucocorticoid receptor agonist	ANXA1|NOS2|NR3C1	-0.5159	2.1116	-1.5462
Pyridoxine	MCF7	trt_cp	10 µmol/L	24 h	3	123	0.41	0.227078	Vitamin B	DDC|PDXK	-0.5159	2.1116	-1.5462
Prednisolone-Hemisuccinate	VCAP	trt_cp	10 µmol/L	6 h	4	150	0.2	0.175142	Glucocorticoid receptor agonist	NR3C1	-0.5159	2.1116	-1.5461
Nsc-4644	JURKAT	trt_cp	0.37 µmol/L	24 h	2	61	0.0374	0.0482982	ACAT inhibitor|Sterol regulatory element binding protein (SREBP) inhibitor	SOAT1|PYGM	-0.5158	2.1116	-1.5459
Piribedil	YAPC	trt_cp	0.37 µmol/L	24 h	3	102	0.1849	0.138867	Dopamine receptor agonist	DRD2|DRD3|ADRA2A|ADRA1A|ADRA2C|DRD4|HTR1A|HTR2B	-0.5158	2.1116	-1.5457
L-2167	HEPG2	trt_cp	10 µmol/L	6 h	3	75	0.1	0.0875712	PPAR receptor agonist	PPARD	-0.5158	2.1116	-1.5457
Trimidox	HCC515	trt_cp	10 µmol/L	6 h	2	66	0.28	0.137462	Ribonucleoside reductase inhibitor	RRM1	-0.5158	2.1116	-1.5457
M-Chlorophenylbiguanide	VCAP	trt_cp	10 µmol/L	24 h	3	200	0.38	0.278764	Serotonin receptor agonist	HTR3A|HTR3B	-0.5158	2.1116	-1.5457
Bms-191011	NCIH596	trt_cp	10 µmol/L	6 h	2	69	0.22	0.124585	Potassium channel activator	KCNMA1	-0.5157	2.1116	-1.5455
Isotretinoin	MCF7	trt_cp	10 µmol/L	24 h	5	228	0.33	0.277367	Retinoid receptor agonist	CYP2B6|CYP2C19|CYP2C8|CYP3A5|CYP3A7|RARA|RARB|RARG	-0.5157	2.1116	-1.5455
Broxuridine	YAPC	trt_cp	10 µmol/L	24 h	3	225	0.4338	0.315912	Antimetabolite	-666	-0.5156	2.1116	-1.5454
Ritodrine	HEK293	trt_cp	1.11 µmol/L	24 h	3	120	0.0613	0.0867264	Adrenergic receptor agonist	ADRB2	-0.5156	2.1116	-1.5453
Epibatidine	HT29	trt_cp	10 µmol/L	24 h	3	125	0.15	0.138462	Acetylcholine receptor agonist	-666	-0.5156	2.1116	-1.5452
Neurodazine	VCAP	trt_cp	10 µmol/L	24 h	5	209	0.39	0.288693	Neurogenesis of non-pluripotent C2C12 myoblast inducer	-666	-0.5156	2.1116	-1.5452
Balsalazide	MCF10A	trt_cp	0.03 µmol/L	24 h	2	122	0.5317	0.257539	Cyclooxygenase inhibitor	PTGS1|PTGS2|ALOX5|PPARG	-0.5156	2.1116	-1.5451
Mestranol	VCAP	trt_cp	10 µmol/L	24 h	4	188	0.35	0.259384	Estrogen receptor agonist	ESR1	-0.5155	2.1116	-1.5448
Brd-K71860425	PC3	trt_cp	10 µmol/L	6 h	4	76	0.06	0.0682831	CDK inhibitor	-666	-0.5154	2.1116	-1.5447
Gr-103691	MCF7	trt_cp	10 µmol/L	24 h	5	223	0.2	0.213549	Dopamine receptor antagonist	DRD3	-0.5154	2.1116	-1.5447
Cyclopamine	MCF7	trt_cp	10 µmol/L	6 h	4	300	0.22	0.259778	Smoothened receptor antagonist	SMO	-0.5154	2.1116	-1.5447
Nvp-Bgj398	PC3	trt_cp	0.12 µmol/L	24 h	2	100	0.4043	0.203321	FGFR inhibitor	FGFR1|FGFR2|FGFR3|FGFR4|KDR	-0.5154	2.1116	-1.5445
Tiletamine	MCF7	trt_cp	10 µmol/L	6 h	2	80	0.11	0.0948576	Glutamate receptor antagonist	-666	-0.5153	2.1116	-1.5444
Fluspirilene	HCT116	trt_cp	4 µmol/L	6 h	2	168	0.48	0.287148	Dopamine receptor antagonist	DRD2|HTR2A|CACNG1|HRH1|HTR1A|HTR1D|HTR1E	-0.5153	2.1116	-1.5442
Tiotidine	HT29	trt_cp	10 µmol/L	6 h	5	268	0.22	0.245533	Histamine receptor antagonist	HRH2	-0.515	2.1116	-1.5434
Cx-4945	MDAMB231	trt_cp	2.22 µmol/L	24 h	2	167	0.2322	0.199122	Casein kinase inhibitor	CSNK2A1|CSNK2A2|CSNK2B|DAPK3|HIPK3	-0.515	2.1116	-1.5433
Ponatinib	MCF10A	trt_cp	3.33 µmol/L	3 h	3	99	0.3	0.174264	Bcr-Abl inhibitor|FLT3 inhibitor|PDGFR inhibitor	ABL1|BCR|FLT3|RET|FGFR1|FGFR2|FGFR3|FGFR4|KIT|TEK|CYP2C8|CYP3A5|FGF2|FLT1|KDR|LCK|LYN|PDGFRA|SRC	-0.5149	2.1116	-1.5432
Bisacodyl	HEPG2	trt_cp	10 µmol/L	6 h	3	188	0.35	0.259384	Laxative	-666	-0.5149	2.1116	-1.5431
Ac-55649	VCAP	trt_cp	10 µmol/L	24 h	5	419	0.34	0.38166	Retinoid receptor agonist	RARB|RARA	-0.5149	2.1116	-1.5431
Brd-A20131130	NOMO1	trt_cp	10 µmol/L	6 h	2	20	0.44	0.0948576	Adenylyl cyclase inhibitor	-666	-0.5149	2.1116	-1.543
Ranitidine	THP1	trt_cp	0.04 µmol/L	24 h	2	94	0.0921	0.0940859	Histamine receptor antagonist	HRH2|SLC22A2	-0.5147	2.1116	-1.5425
Brd-A92800748	THP1	trt_cp	3.33 µmol/L	24 h	2	86	0.2573	0.150418	TIE inhibitor	-666	-0.5147	2.1116	-1.5424
Tyrphostin-A9	SKB	trt_cp	10 µmol/L	24 h	4	299	0.65	0.445782	Protein tyrosine kinase inhibitor|Tyrosine kinase inhibitor	-666	-0.5146	2.1116	-1.5422
Carbenoxolone	HT29	trt_cp	10 µmol/L	6 h	5	164	0.25	0.204749	11-beta-HSD1 inhibitor	HSD11B1|GJA1|GJA10|GJA3|GJA4|GJA5|GJA8|GJA9|GJB1|GJB2|GJB3|GJB4|GJB5|GJB6|GJB7|GJC1|GJC2|GJC3|GJD2|GJD3|GJD4|GJE1|PANX1|PANX2|PANX3	-0.5145	2.1116	-1.542
10-Debc	A375	trt_cp	25 µmol/L	6 h	5	237	0.3028	0.270884	AKT inhibitor	-666	-0.5145	2.1116	-1.5419
Bw-723C86	A549	trt_cp	10 µmol/L	24 h	3	94	0.05	0.0693233	Serotonin receptor agonist	HTR2B|HTR2A|HTR2C	-0.5145	2.1116	-1.5419
Brd-K97440753	HA1E	trt_cp	2.22 µmol/L	24 h	2	128	0.2965	0.196992	Adrenergic receptor antagonist|Prolactin inhibitor	HTR2A|ADRA1A|ADRB1|DRD1|DRD2|DRD3|DRD4|DRD5|HTR1A|HTR3A|HTR4|HTR5A|HTR6|HTR7	-0.5144	2.1116	-1.5417
Tubacin	HT29	trt_cp	10 µmol/L	6 h	5	459	0.24	0.335616	HDAC inhibitor	HDAC6	-0.5144	2.1116	-1.5417
Acecainide	MCF10A	trt_cp	3.33 µmol/L	24 h	3	70	0.3554	0.159492	Polarization inhibitor	SCN5A	-0.5144	2.1116	-1.5417
Pseudopelletierine	HT29	trt_cp	10 µmol/L	6 h	3	37	0.15	0.0753316	Anthelmintic	-666	-0.5144	2.1116	-1.5416
Obaa	NPC	trt_cp	10 µmol/L	24 h	4	215	0.42	0.303861	Phospholipase inhibitor	PLA2G1B	-0.5144	2.1116	-1.5416
Sch-23390	VCAP	trt_cp	10 µmol/L	24 h	3	174	0.44	0.27979	Dopamine receptor antagonist	DRD1|DRD5|HTR2C|KCNJ4|KCNJ6	-0.5144	2.1116	-1.5415
Bay-61-3606	SKBR3	trt_cp	10 µmol/L	24 h	3	230	0.44	0.321678	Syk inhibitor	SYK	-0.5143	2.1116	-1.5415
Azd-7545	HA1E	trt_cp	12 µmol/L	24 h	3	126	0.3	0.196597	Pyruvate dehydrogenase kinase inhibitor	PDK2|PDK1	-0.5143	2.1116	-1.5413
Pioglitazone	A549	trt_cp	10 µmol/L	6 h	2	193	0.57	0.335387	PPAR receptor agonist|Insulin sensitizer	PPARG|INS|TRPM3	-0.5142	2.1116	-1.5412
Sulfamethoxazole	HPTEC	trt_cp	10 µmol/L	6 h	3	142	0.44	0.252756	PABA antagonist	-666	-0.5142	2.1116	-1.5411
Alpelisib	HA1E	trt_cp	10 µmol/L	24 h	3	162	0.47	0.279021	PI3K inhibitor	PIK3CA|PIK3CB|PIK3CD|PIK3CG	-0.5142	2.1116	-1.5411
Nerol	PC3	trt_cp	20 µmol/L	24 h	6	180	0.2	0.191859	Polyamine biosynthesis inhibitor	-666	-0.5142	2.1116	-1.5411
L-803087	HT29	trt_cp	10 µmol/L	6 h	3	63	0.21	0.116308	Somatostatin receptor agonist	SSTR4	-0.5141	2.1116	-1.5409
Pd-168077	HCC515	trt_cp	10 µmol/L	6 h	3	108	0.05	0.0743066	Dopamine receptor agonist	DRD4|DRD2	-0.5141	2.1116	-1.5408
Fluconazole	HEPG2	trt_cp	20 µmol/L	24 h	2	88	0.1293	0.107863	Sterol demethylase inhibitor	CYP3A5|CYP3A7|CYP51A1	-0.5141	2.1116	-1.5408
Moexipril	A375	trt_cp	10 µmol/L	6 h	3	147	0.25	0.193847	ACE inhibitor	ACE|ACE2	-0.5141	2.1116	-1.5407
L-693403	PC3	trt_cp	10 µmol/L	24 h	5	109	0.17	0.137647	Sigma receptor agonist|Sigma receptor antagonist	DRD2|SIGMAR1	-0.5141	2.1116	-1.5407
Brd-K14643723	HEPG2	trt_cp	10 µmol/L	6 h	3	181	0.38	0.265193	Carbonic anhydrase inhibitor	-666	-0.5141	2.1116	-1.5406
Vilazodone	MDAMB231	trt_cp	0.01 µmol/L	24 h	2	118	0.0876	0.102807	Serotonin receptor antagonist	HTR1A|SLC6A4|CYP2C19|CYP2E1|DRD2|DRD3|HRH1|HTR4	-0.514	2.1116	-1.5405
Pramipexole	NPC	trt_cp	0.74 µmol/L	24 h	3	59	0.29	0.132268	Dopamine receptor agonist	DRD3|DRD2|ADRA2A|ADRA2B|ADRA2C|DRD1|DRD4|DRD5|HTR1A|HTR1B|HTR1D|HTR2A|HTR2B|HTR2C	-0.514	2.1116	-1.5404
Brd-K17874705	A549	trt_cp	10 µmol/L	24 h	3	135	0.16	0.148613	Histamine receptor agonist	-666	-0.514	2.1116	-1.5404
Calcitriol	NCIH508	trt_cp	1.11 µmol/L	6 h	2	67	0.44	0.173618	Vitamin D receptor agonist	VDR|CYP3A5	-0.514	2.1116	-1.5404
Cefoxitin	MCF7	trt_cp	10 µmol/L	6 h	4	202	0.25	0.227236	Bacterial cell wall synthesis inhibitor	-666	-0.514	2.1116	-1.5403
Minaprine	HUVEC	trt_cp	0.01 µmol/L	24 h	2	124	0.2025	0.160234	Serotonin receptor antagonist	SLC6A4|HTR2B|ACHE|CHRM1|DRD1|DRD2|HTR2A|HTR2C|MAOA	-0.5139	2.1116	-1.5403
Amitifadine	HEK293	trt_cp	0.01 µmol/L	24 h	2	81	0.1639	0.11651	Serotonin receptor antagonist	SLC6A2|SLC6A3|SLC6A4	-0.514	2.1116	-1.5403
Triciribine	SKB	trt_cp	10 µmol/L	24 h	3	225	0.54	0.352467	AKT inhibitor	AKT1|AKT2|AKT3	-0.5139	2.1116	-1.5402
Fulvestrant	HEK293	trt_cp	3.33 µmol/L	24 h	3	44	0.0588	0.0514334	Estrogen receptor antagonist	ESR1|EPHX2|ESR2|GPER1	-0.5139	2.1116	-1.5402
Rescinnamine	VCAP	trt_cp	10 µmol/L	24 h	3	98	0.29	0.170468	ACE inhibitor	ACE	-0.5139	2.1116	-1.5401
Bms-777607	THP1	trt_cp	10 µmol/L	24 h	3	161	0.2716	0.21145	AXL kinase inhibitor|FLT3 inhibitor|HGF receptor inhibitor|Macrophage inhibitor|MET inhibitor|Tyrosine kinase inhibitor	MET|AXL|MERTK|MST1R|TYRO3|FLT3	-0.5139	2.1116	-1.5401
Meticrane	MCF7	trt_cp	10 µmol/L	6 h	3	143	0.182	0.16313	Diuretic	-666	-0.5139	2.1116	-1.54
Cc-401	MCF10A	trt_cp	0.37 µmol/L	24 h	2	58	0.342	0.142416	JNK inhibitor	MAPK8	-0.5139	2.1116	-1.54
Brd-A36707673	SKB	trt_cp	10 µmol/L	24 h	4	90	0.13	0.109376	LXR agonist	NR1H3|NR1H2	-0.5139	2.1116	-1.54
Bexarotene	MCF10A	trt_cp	1.11 µmol/L	24 h	2	149	0.3438	0.228864	Retinoid receptor agonist	RXRA|RXRB|RXRG|ABCA1|CYP2C8|CYP3A4	-0.5138	2.1116	-1.5398
Mefenamic-Acid	PC3	trt_cp	10 µmol/L	6 h	5	168	0.19	0.18066	Cyclooxygenase inhibitor	PTGS2|PTGS1|KCNQ1|TRPM3	-0.5138	2.1116	-1.5397
Cyanoquinoline-11	HCC515	trt_cp	40 µmol/L	6 h	3	153	0.4012	0.250528	Kinase inhibitor	-666	-0.5138	2.1116	-1.5397
Brd-A95513702	PC3	trt_cp	10 µmol/L	6 h	4	123	0.15	0.13735	Aromatase inhibitor	-666	-0.5136	2.1116	-1.5392
Alitretinoin	A549	trt_cp	1.11 µmol/L	48 h	5	165	0.3688	0.249441	Retinoid receptor agonist	RARG|RARA|RARB|RXRA|RXRG|RXRB	-0.5135	2.1116	-1.539
Naproxol	ASC	trt_cp	10 µmol/L	24 h	4	340	0.26	0.300647	Anti-inflammatory	PTGS1|PTGS2	-0.5135	2.1116	-1.5388
Ro-16-6941	SKB	trt_cp	10 µmol/L	24 h	3	71	0.24	0.131997	Monoamine oxidase inhibitor	-666	-0.5135	2.1116	-1.5388
Pravastatin	MCF10A	trt_cp	10 µmol/L	24 h	2	99	0.4085	0.20335	HMGCR inhibitor	-666	-0.5134	2.1116	-1.5387
Exherin	THP1	trt_cp	0.01 µmol/L	24 h	2	98	0.1422	0.11937	Cadherin antagonist	CDH2	-0.5134	2.1116	-1.5386
Brd-A53131506	HT29	trt_cp	10 µmol/L	6 h	3	250	0.38	0.311668	Inactive testosterone analog	-666	-0.5133	2.1116	-1.5384
Mocimycin	PC3	trt_cp	10 µmol/L	6 h	5	92	0.13	0.110585	Protein synthesis inhibitor	-666	-0.5132	2.1116	-1.538
Vu-0413807-2	A549	trt_cp	10 µmol/L	6 h	3	74	0.25	0.137536	Calcium channel blocker	CACNA1H|CACNA1I|CACNA1G	-0.5132	2.1116	-1.5379
Bp-554	HEPG2	trt_cp	10 µmol/L	6 h	3	168	0.29	0.223195	Serotonin receptor agonist	HTR1A	-0.5131	2.1116	-1.5377
Brd-K26548821	A549	trt_cp	10 µmol/L	6 h	2	88	0.07	0.0793635	Dopamine receptor agonist	-666	-0.513	2.1116	-1.5373
Ici-192605	A375	trt_cp	0.37 µmol/L	24 h	3	229	0.2625	0.247921	Thromboxane receptor antagonist	TBXA2R	-0.5129	2.1116	-1.5372
Myricetin	A375	trt_cp	10 µmol/L	24 h	3	101	0.16	0.128544	Androgen receptor agonist|Cytochrome P450 inhibitor	PIK3CG|AR|CYP3A4	-0.5129	2.1116	-1.5371
Ku-C103871	HCC515	trt_cp	10 µmol/L	6 h	3	294	0.32	0.310155	GSP agonist	SMAD3	-0.5129	2.1116	-1.5371
Su-11274	MDAMB231	trt_cp	0.37 µmol/L	24 h	3	159	0.34	0.235109	Hepatocyte growth factor receptor inhibitor|Tyrosine kinase inhibitor	MET	-0.5128	2.1116	-1.5369
Rottlerin	HEK293	trt_cp	0.125 µmol/L	24 h	3	55	0.0809	0.0674507	MAP kinase inhibitor|Protein kinase inhibitor	-666	-0.5128	2.1116	-1.5369
Gdc-0152	A549	trt_cp	2.22 µmol/L	24 h	2	115	0.2589	0.17448	XIAP inhibitor	BIRC2|BIRC3|BIRC7|XIAP	-0.5128	2.1116	-1.5369
Abt-751	NCIH596	trt_cp	10 µmol/L	6 h	2	113	0.35	0.201096	Tubulin inhibitor	TUBB	-0.5127	2.1116	-1.5367
Linopirdine	MCF10A	trt_cp	0.37 µmol/L	24 h	3	50	0.2454	0.112009	Potassium channel antagonist	KCNQ2|KCNQ3|KCNQ4|KCNQ5	-0.5127	2.1116	-1.5366
Ac-55649	HCC515	trt_cp	10 µmol/L	24 h	5	88	0.193	0.13178	Retinoid receptor agonist	RARB|RARA	-0.5127	2.1116	-1.5366
Dilazep	A375	trt_cp	10 µmol/L	6 h	3	155	0.46	0.270007	Adenosine receptor antagonist	SLC29A1|CACNA1C	-0.5127	2.1116	-1.5365
O-2050	VCAP	trt_cp	10 µmol/L	24 h	5	217	0.396	0.29642	Cannabinoid receptor antagonist	CNR1	-0.5126	2.1116	-1.5364
Promethazine	PC3	trt_cp	6.66 µmol/L	24 h	5	105	0.2091	0.149831	Histamine receptor antagonist	HRH1|ADRA1A|CALM1|CHRM1|CHRM2|CHRM3|CHRM4|CHRM5|DRD2|HTR2A	-0.5126	2.1116	-1.5363
At-7867	HELA	trt_cp	10 µmol/L	24 h	3	138	0.2807	0.199018	AKT inhibitor	AKT2|ROCK2|GSK3B|PKIA|PRKACA	-0.5125	2.1116	-1.536
Naftifine	ASC	trt_cp	10 µmol/L	24 h	4	200	0.43	0.296538	Fungal squalene epoxidase inhibitor	SQLE	-0.5125	2.1116	-1.536
Ho-013	VCAP	trt_cp	10 µmol/L	24 h	5	147	0.21	0.177664	PPAR receptor agonist	PPARG	-0.5125	2.1116	-1.536
Pregnenolone	A549	trt_cp	10 µmol/L	24 h	3	193	0.39	0.277422	Glutamate receptor antagonist	PGR|CYP17A1|SULT2B1	-0.5124	2.1116	-1.5358
Sgx-523	A549	trt_cp	10 µmol/L	24 h	4	132	0.2067	0.167027	HGF receptor inhibitor	MET	-0.5125	2.1116	-1.5358
Vuf-5681	ASC	trt_cp	10 µmol/L	24 h	4	104	0.17	0.134453	Histamine receptor antagonist	HRH3	-0.5125	2.1116	-1.5358
Naloxone	HT29	trt_cp	10 µmol/L	6 h	3	86	0.11	0.0983504	Opioid receptor antagonist	OPRM1|OPRK1|OPRD1|CREB1|ESR1|TLR4	-0.5124	2.1116	-1.5357
Metolazone	YAPC	trt_cp	0.03 µmol/L	24 h	2	128	0.282	0.192114	Carbonic anhydrase inhibitor	SLC12A3|CA2|CA7	-0.5123	2.1116	-1.5354
Dipyridamole	A549	trt_cp	10 µmol/L	6 h	2	185	0.23	0.208584	Phosphodiesterase inhibitor	PDE5A|ADA|PDE10A|PDE4A|PDE7B|PDE8A|PDE8B|SLC29A1|PDE1A|PDE1B|PDE1C|PDE2A|PDE3A|PDE3B|PDE4B|PDE4C|PDE4D|PDE6A|PDE6B|PDE6C|PDE6D|PDE6G|PDE6H|PDE7A|PDE9A	-0.5122	2.1116	-1.5352
Dicloxacillin	HA1E	trt_cp	0.03 µmol/L	24 h	2	30	0.2435	0.0864253	Bacterial cell wall synthesis inhibitor	-666	-0.5122	2.1116	-1.5351
Betulinic-Acid	MCF7	trt_cp	3.33 µmol/L	24 h	3	101	0.36	0.192816	Apoptosis stimulant|Caspase activator|Diacylglycerol O acyltransferase inhibitor|HIV inhibitor|NFKB activator|SARS coronavirus 3C-like protease inhibitor|Topoisomerase inhibitor	GPBAR1|CASP3|CASP8|TOP1	-0.5122	2.1116	-1.535
Iii606050	HT29	trt_cp	10 µmol/L	6 h	4	73	0.23	0.131026	Cytochrome P450 inhibitor	-666	-0.5122	2.1116	-1.535
Jx-401	MCF7	trt_cp	10 µmol/L	24 h	5	193	0.24	0.217628	P38 MAPK inhibitor	MAPK14	-0.5122	2.1116	-1.535
Trehalose	THP1	trt_cp	0.03 µmol/L	24 h	2	71	0.2201	0.126407	Pharmacological chaperone	-666	-0.5122	2.1116	-1.535
Fluticasone-Propionate	ASC	trt_cp	10 µmol/L	24 h	4	165	0.08	0.116176	Glucocorticoid receptor agonist	NR3C1|PGR|CYP3A5|CYP3A7|NR3C2|PLA2G4A	-0.5122	2.1116	-1.5349
Bromfenac	HA1E	trt_cp	10 µmol/L	6 h	3	100	0.14	0.119645	Cyclooxygenase inhibitor	PTGS1|PTGS2	-0.5121	2.1116	-1.5348
Iloperidone	NPC	trt_cp	10 µmol/L	24 h	3	247	0.42	0.325689	Dopamine receptor antagonist|Serotonin receptor antagonist	DRD2|HTR2A|HTR1A|HTR6|HTR7|ADRA1A|ADRA2C|DRD1|DRD3|DRD4|HRH1	-0.512	2.1116	-1.5345
Selumetinib	MCF10A	trt_cp	0.04 µmol/L	3 h	2	59	0.4932	0.172492	MEK inhibitor	MAP2K1|MAP2K2	-0.512	2.1116	-1.5344
Bd-1047	SKB	trt_cp	10 µmol/L	24 h	3	94	0.3	0.169807	Adrenergic receptor antagonist	SIGMAR1	-0.5119	2.1116	-1.5343
Melperone	SKB	trt_cp	10 µmol/L	24 h	3	65	0.17	0.106295	Dopamine receptor antagonist|Serotonin receptor antagonist	DRD2|HTR1A|HTR2A	-0.512	2.1116	-1.5343
Bisindolylmaleimide-Ix	A375	trt_cp	0.66 µmol/L	24 h	3	43	0.2825	0.111448	PKC inhibitor	SIRT1|LRRK2|SIRT2|AKT1|GSK3B|LCK|MAPK1|MAPK11|MAPK12|MAPK14|MAPK8|PRKCA|ROCK1|RPS6KB1	-0.512	2.1116	-1.5343
Brd-A49765801	HEK293	trt_cp	0.37 µmol/L	24 h	2	95	0.1845	0.133872	Glucocorticoid receptor agonist	NR3C1|SERPINA6	-0.5119	2.1116	-1.5341
Bix-01338	HA1E	trt_cp	10 µmol/L	6 h	3	81	0.19	0.125444	Histone lysine methyltransferase inhibitor	-666	-0.5119	2.1116	-1.5341
Lonidamine	HCC515	trt_cp	200 µmol/L	6 h	3	119	0.3754	0.213723	Glucokinase inhibitor	GCK	-0.5119	2.1116	-1.534
Zardaverine	HEK293	trt_cp	0.01 µmol/L	24 h	2	180	0.4115	0.275202	Phosphodiesterase inhibitor	PDE4D|PDE3A|PDE4A|PDE4B|PDE4C	-0.5118	2.1116	-1.5339
Isamoltane	NPC	trt_cp	10 µmol/L	24 h	4	155	0.13	0.143538	Adrenergic receptor antagonist	ADRB1|ADRB2|HTR1A|HTR1B	-0.5118	2.1116	-1.5338
Ly-320135	A549	trt_cp	10 µmol/L	6 h	3	164	0.33	0.235239	Cannabinoid receptor antagonist	CNR1	-0.5118	2.1116	-1.5338
Brd-K23922020	HT29	trt_cp	10 µmol/L	6 h	5	236	0.25	0.245616	Acetylcholine receptor agonist	-666	-0.5118	2.1116	-1.5337
A-443654	SKB	trt_cp	10 µmol/L	24 h	3	119	0.36	0.209293	AKT inhibitor	AKT1|AKT2	-0.5118	2.1116	-1.5337
Jnk-9L	HT29	trt_cp	0.37 µmol/L	24 h	2	66	0.5177	0.186914	JNK inhibitor	MAPK8	-0.5117	2.1116	-1.5336
Trifluridine	A549	trt_cp	10 µmol/L	24 h	4	341	0.5437	0.435399	DNA inhibitor|Thymidylate synthase inhibitor	TYMS	-0.5117	2.1116	-1.5335
Brd-K92301463	H1299	trt_cp	10 µmol/L	6 h	2	139	0.31	0.209903	Prostanoid receptor agonist	-666	-0.5117	2.1116	-1.5335
Adipiodone	PC3	trt_cp	10 µmol/L	24 h	5	154	0.1595	0.158479	Radiopaque medium	-666	-0.5117	2.1116	-1.5334
Alaproclate	MDAMB231	trt_cp	0.03 µmol/L	24 h	2	79	0.1239	0.100041	Serotonin receptor antagonist	SLC6A4	-0.5116	2.1116	-1.5331
Brd-K04877770	MCF7	trt_cp	10 µmol/L	6 h	3	116	0.06	0.0843597	Farnesyltransferase inhibitor	-666	-0.5115	2.1116	-1.533
Fti-276	HCT116	trt_cp	10 µmol/L	6 h	2	66	0.37	0.158017	Farnesyltransferase inhibitor	FNTA	-0.5115	2.1116	-1.533
Vuf-5681	VCAP	trt_cp	10 µmol/L	24 h	5	114	0.1838	0.146371	Histamine receptor antagonist	HRH3	-0.5115	2.1116	-1.533
Av-608	JURKAT	trt_cp	2.22 µmol/L	24 h	2	55	0.0469	0.0513568	Tachykinin antagonist	TACR1	-0.5115	2.1116	-1.533
Kavain	ASC	trt_cp	10 µmol/L	24 h	4	95	0.1	0.0985581	Calcium channel blocker|Sodium channel inhibitor	MTOR	-0.5115	2.1116	-1.5329
Brd-A49765801	JURKAT	trt_cp	0.08 µmol/L	24 h	2	61	0.3038	0.137654	Glucocorticoid receptor agonist	NR3C1|SERPINA6	-0.5115	2.1116	-1.5329
Lgx-818	HELA	trt_cp	10 µmol/L	24 h	3	218	0.413	0.303413	RAF inhibitor	BRAF	-0.5115	2.1116	-1.5329
Pd-102807	PC3	trt_cp	10 µmol/L	24 h	5	356	0.47	0.413623	Acetylcholine receptor antagonist	CHRM4	-0.5115	2.1116	-1.5328
Aniracetam	VCAP	trt_cp	10 µmol/L	24 h	3	118	0.48	0.240654	Glutamate receptor agonist	GRIA1|DRD2|GRIA2|GRIA3|HTR2A|GRIA4	-0.5114	2.1116	-1.5326
Gemcitabine	SW480	trt_cp	0.08 µmol/L	6 h	2	216	0.17	0.193768	Ribonucleoside reductase inhibitor	RRM1|CMPK1|RRM2|TYMS	-0.5114	2.1116	-1.5326
Rotenone	HA1E	trt_cp	0.66 µmol/L	6 h	5	196	0.27	0.232616	Mitochondrial inhibitor	MT-ND1	-0.5114	2.1116	-1.5325
Idoxuridin	A549	trt_cp	2.22 µmol/L	24 h	2	127	0.3937	0.226108	DNA synthesis inhibitor	-666	-0.5113	2.1116	-1.5323
Brd-K20986251	MCF7	trt_cp	1.11 µmol/L	24 h	4	43	0.3233	0.119225	FXR antagonist|Vitamin D receptor agonist	NR1I2|VDR|MDM2|MDM4|PTPN1|GPBAR1|NR1H4	-0.5112	2.1116	-1.5321
Valproic-Acid	VCAP	trt_cp	10 µmol/L	24 h	5	313	0.44	0.375257	HDAC inhibitor|GABA receptor agonist|Voltage-gated sodium channel blocker	HDAC1|SCN1A|SCN3A|ABAT|ALDH5A1|ACADSB|HDAC2|HDAC9|OGDH|SCN10A|SCN11A|SCN1B|SCN2A|SCN2B|SCN3B|SCN4A|SCN4B|SCN5A|SCN7A|SCN8A|SCN9A	-0.5112	2.1116	-1.5321
Albendazole	VCAP	trt_cp	10 µmol/L	24 h	5	352	0.54	0.440858	Tubulin inhibitor	CYP1A2|CYP2J2|TUBA1A|TUBB|TUBB4B	-0.5112	2.1116	-1.532
Propantheline	VCAP	trt_cp	10 µmol/L	24 h	5	162	0.26	0.207527	Acetylcholine receptor antagonist	CHRM1|CHRM2|CHRM3|CHRM4	-0.5111	2.1116	-1.5317
Az-20	HA1E	trt_cp	1.11 µmol/L	24 h	2	112	0.4246	0.220511	ATR kinase inhibitor	ATR|MTOR	-0.511	2.1116	-1.5315
Dipyridamole	JURKAT	trt_cp	0.04 µmol/L	24 h	2	113	0.2097	0.155657	Phosphodiesterase inhibitor	PDE5A|ADA|PDE10A|PDE4A|PDE7B|PDE8A|PDE8B|SLC29A1|PDE1A|PDE1B|PDE1C|PDE2A|PDE3A|PDE3B|PDE4B|PDE4C|PDE4D|PDE6A|PDE6B|PDE6C|PDE6D|PDE6G|PDE6H|PDE7A|PDE9A	-0.511	2.1116	-1.5315
Cyclopiazonic-Acid	NEU	trt_cp	10 µmol/L	24 h	3	338	0.2	0.262908	ATPase inhibitor	ATP2A1	-0.511	2.1116	-1.5314
Eperezolid	A549	trt_cp	0.08 µmol/L	24 h	2	75	0.1086	0.0912591	Bacterial 30S ribosomal subunit inhibitor	-666	-0.511	2.1116	-1.5314
Warfarin	HCC515	trt_cp	10 µmol/L	6 h	2	66	0.13	0.0936643	Vitamin K antagonist	VKORC1|CYP2C19|CYP2C8|CYP4F2	-0.5109	2.1116	-1.5311
Cct-018159	HT29	trt_cp	10 µmol/L	6 h	5	131	0.15	0.141746	HSP inhibitor	HSP90AA1|HSP90AB1	-0.5108	2.1116	-1.531
Skatole	HT29	trt_cp	10 µmol/L	6 h	4	94	0.19	0.135136	Thrombin inhibitor	CYP2F1	-0.5109	2.1116	-1.531
Linoleamide	HA1E	trt_cp	10 µmol/L	24 h	3	113	0.2	0.152014	ACAT inhibitor	SOAT1|SOAT2	-0.5108	2.1116	-1.5309
Bmy-7378	HA1E	trt_cp	10 µmol/L	6 h	2	55	0.56	0.177462	Adrenergic receptor antagonist|Serotonin receptor antagonist	HTR1A|ADRA1D|ADRA1A|ADRA1B	-0.5108	2.1116	-1.5309
Nilutamide	NPC	trt_cp	10 µmol/L	24 h	4	138	0.21	0.172139	Androgen receptor antagonist	AR|CYP2C19	-0.5108	2.1116	-1.5309
Beclometasone	HT29	trt_cp	10 µmol/L	6 h	5	585	0.23	0.370913	Glucocorticoid receptor agonist	NR3C1	-0.5108	2.1116	-1.5309
Clofibrate	VCAP	trt_cp	10 µmol/L	6 h	4	207	0.29	0.247751	PPAR receptor agonist	PPARA|LPL	-0.5108	2.1116	-1.5308
Formoterol	THP1	trt_cp	0.03 µmol/L	24 h	2	282	0.3865	0.333833	Adrenergic receptor agonist	ADRB2|CYP2C19	-0.5107	2.1116	-1.5307
Tranylcypromine	A375	trt_cp	10 µmol/L	24 h	3	111	0.12	0.116703	Monoamine oxidase inhibitor	MAOA|MAOB|KDM1A|CYP2A6	-0.5107	2.1116	-1.5304
Propantheline	A375	trt_cp	10 µmol/L	6 h	5	260	0.11	0.171007	Acetylcholine receptor antagonist	CHRM1|CHRM2|CHRM3|CHRM4	-0.5106	2.1116	-1.5302
Telenzepine	ASC	trt_cp	10 µmol/L	24 h	3	91	0.19	0.132962	Acetylcholine receptor antagonist	CHRM1	-0.5106	2.1116	-1.5301
Timolol	HEPG2	trt_cp	10 µmol/L	6 h	3	206	0.47	0.314639	Adrenergic receptor antagonist	ADRB2|ADRB1	-0.5105	2.1116	-1.53
Pramipexole	YAPC	trt_cp	0.01 µmol/L	24 h	2	43	0.2149	0.0972037	Dopamine receptor agonist	DRD3|DRD2|ADRA2A|ADRA2B|ADRA2C|DRD1|DRD4|DRD5|HTR1A|HTR1B|HTR1D|HTR2A|HTR2B|HTR2C	-0.5105	2.1116	-1.53
3-Methyl-Gaba	HT29	trt_cp	10 µmol/L	6 h	5	327	0.38	0.356448	GABA aminotransferase activator	-666	-0.5104	2.1116	-1.5298
Betamethasone	HA1E	trt_cp	10 µmol/L	24 h	3	156	0.43	0.261895	Glucocorticoid receptor agonist	NR3C1	-0.5105	2.1116	-1.5298
Altanserin	HUVEC	trt_cp	0.74 µmol/L	24 h	2	128	0.2056	0.164039	Serotonin receptor antagonist	HTR2A|HTR2C	-0.5104	2.1116	-1.5297
Aica-Ribonucleotide	NCIH596	trt_cp	10 µmol/L	6 h	2	128	0.43	0.23723	AMPK activator	PRKAA1	-0.5104	2.1116	-1.5296
Trifluoperazine	NCIH508	trt_cp	10 µmol/L	6 h	2	122	0.65	0.284752	Dopamine receptor antagonist	DRD2|ABCG2|CAMK2A|SCN4A|SCN9A|ADRA1A|CALM1|CALY|DRD4|HRH1|HTR2A|HTR2C|S100A4|TNNC1	-0.5104	2.1116	-1.5296
Bml-190	ASC	trt_cp	10 µmol/L	24 h	3	75	0.36	0.166155	Cannabinoid receptor antagonist	CNR2	-0.5104	2.1116	-1.5295
Homoveratrylamine	PC3	trt_cp	10 µmol/L	24 h	5	180	0.27	0.22292	Dopamine analog	-666	-0.5104	2.1116	-1.5295
Nateglinide	A549	trt_cp	10 µmol/L	24 h	3	58	0.2	0.108908	Insulin secretagogue	ABCC8|KCNJ11|CYP3A4|INS|KCNJ10|PPARG	-0.5103	2.1116	-1.5295
Rs-102221	HEPG2	trt_cp	10 µmol/L	6 h	3	169	0.33	0.238798	Serotonin receptor antagonist	HTR2C|HTR2A|HTR2B	-0.5103	2.1116	-1.5293
Tibolone	JURKAT	trt_cp	0.37 µmol/L	24 h	2	73	0.2777	0.143973	Estrogen receptor agonist|Androgen receptor agonist|Progesterone receptor agonist	ESR1|AR|PGR|STS	-0.5103	2.1116	-1.5292
Retigabine	HELA	trt_cp	0.25 µmol/L	24 h	2	48	0.0821	0.0634779	Potassium channel activator	KCNQ2|KCNQ3|KCNQ4|KCNQ5|ABAT|KCNQ1	-0.5102	2.1116	-1.5291
Cp-55940	VCAP	trt_cp	10 µmol/L	24 h	5	137	0.3164	0.210528	Cannabinoid receptor agonist	CNR1|CNR2|GPR55	-0.5102	2.1116	-1.529
Nan-190	A375	trt_cp	10 µmol/L	6 h	5	101	0.14	0.120242	Serotonin receptor agonist	HTR1A|ADRA1A|ADRA1B|ADRA1D|HTR1F	-0.5101	2.1116	-1.5288
Volasertib	HT29	trt_cp	0.04 µmol/L	24 h	3	373	0.5647	0.464081	PLK inhibitor	PLK1	-0.5101	2.1116	-1.5287
Vitexin	A549	trt_cp	10 µmol/L	6 h	2	106	0.27	0.171067	Antioxidant	-666	-0.51	2.1116	-1.5284
Estramustine-Phosphate	PC3	trt_cp	2.22 µmol/L	24 h	2	34	0.0107	0.0192869	DNA inhibitor|DNA alkylating agent|Estrogen receptor agonist|Tubulin inhibitor	ESR1|ESR2|MAP1A|MAP2	-0.51	2.1116	-1.5283
Tegafur	PC3	trt_cp	10 µmol/L	6 h	4	85	0.15	0.114179	Thymidylate synthase inhibitor	TYMS	-0.5099	2.1116	-1.5281
Ubenimex	HELA	trt_cp	10 µmol/L	24 h	3	101	0.3097	0.178839	Leukotriene inhibitor	LTA4H|ANPEP|RNPEP	-0.5098	2.1116	-1.528
Bromhexine	SKB	trt_cp	10 µmol/L	24 h	3	71	0.26	0.137387	Mucolytic	-666	-0.5098	2.1116	-1.528
Gr-55562	HT29	trt_cp	10 µmol/L	6 h	5	271	0.29	0.283475	Serotonin receptor antagonist	HTR1B	-0.5099	2.1116	-1.528
Skf-86002	PC3	trt_cp	10 µmol/L	24 h	5	164	0.23	0.196389	P38 MAPK inhibitor	ALOX5|MAPK14	-0.5098	2.1116	-1.5278
Mdl-11939	VCAP	trt_cp	10 µmol/L	24 h	5	353	0.46	0.407471	Serotonin receptor antagonist	HTR2A|HTR2B|HTR2C	-0.5098	2.1116	-1.5278
Emd-386088	MCF7	trt_cp	10 µmol/L	6 h	5	190	0.2158	0.204754	Serotonin receptor agonist	HTR6	-0.5097	2.1116	-1.5277
Caffeic-Acid	A375	trt_cp	10 µmol/L	6 h	4	92	0.13	0.110585	HIV inhibitor|Lipoxygenase inhibitor|NFKB inhibitor|Nitric oxide production inhibitor|PPAR receptor agonist|TNF inhibitor	ALOX5|TNF|MIF	-0.5097	2.1116	-1.5276
Bendroflumethiazide	ASC	trt_cp	10 µmol/L	24 h	3	92	0.23	0.147092	Sodium channel inhibitor	SLC12A3|CA1|CA2|CA4|KCNMA1|SLC12A1	-0.5097	2.1116	-1.5276
Moxonidine	ASC	trt_cp	10 µmol/L	24 h	3	73	0.13	0.0985062	Imidazoline receptor agonist	NISCH|ADRA2A|ADRA2B|ADRA2C	-0.5097	2.1116	-1.5275
Isoxicam	HA1E	trt_cp	10 µmol/L	24 h	3	71	0.17	0.111092	Cyclooxygenase inhibitor	PTGS1|PTGS2	-0.5097	2.1116	-1.5274
Fluoropyruvate	HEPG2	trt_cp	40 µmol/L	6 h	3	159	0.22	0.189121	PDK inhibitor	-666	-0.5096	2.1116	-1.5274
Ski-Ii	HCT116	trt_cp	40 µmol/L	6 h	2	83	0.26	0.148544	Sphingosine kinase inhibitor	SPHK1|VCP	-0.5096	2.1116	-1.5272
Procyclidine	VCAP	trt_cp	10 µmol/L	24 h	5	320	0.35	0.338407	Acetylcholine receptor antagonist	CHRM1|CHRM2|CHRM3|CHRM4	-0.5095	2.1116	-1.5269
Pf-3845	NOMO1	trt_cp	10 µmol/L	6 h	2	45	0.07	0.0567526	FAAH inhibitor	FAAH	-0.5095	2.1116	-1.5269
Rolipram	HCC515	trt_cp	10 µmol/L	6 h	3	46	0.23	0.10401	Phosphodiesterase inhibitor	PDE4A|PDE4B|PDE4D|PDE4C	-0.5095	2.1116	-1.5269
Ro-28-1675	HCC515	trt_cp	150 µmol/L	6 h	3	327	0.5977	0.44704	Glucokinase activator	GCK	-0.5095	2.1116	-1.5268
Dihydrexidine	HA1E	trt_cp	10 µmol/L	6 h	3	93	0.21	0.141313	Dopamine receptor agonist	DRD1|DRD2|DRD3|DRD4|DRD5	-0.5094	2.1116	-1.5266
Tienilic-Acid	A375	trt_cp	10 µmol/L	6 h	5	374	0.35	0.365848	Sodium channel inhibitor	CYP2C9|SLC22A12|SLC12A1	-0.5094	2.1116	-1.5266
Felbamate	SKB	trt_cp	10 µmol/L	24 h	2	52	0.27	0.119816	Glutamate receptor antagonist	GRIN2A|GRIN2B|GRIN3A|GRIN1|GRIN2C|GRIN2D|GRIN3B	-0.5093	2.1116	-1.5265
Flufenamic-Acid	HUH7	trt_cp	12 µmol/L	72 h	3	85	0.37	0.179325	Chloride channel blocker	AKR1C3|AR|PTGS1|PTGS2|ANO1|GJA1|GJA10|GJA3|GJA4|GJA5|GJA8|GJA9|GJB1|GJB2|GJB3|GJB4|GJB5|GJB6|GJB7|GJC1|GJC2|GJC3|GJD2|GJD3|GJD4|GJE1|PANX1|PANX2|PANX3|PKD2L1|TRPC5|TRPM2|TRPM5	-0.5093	2.1116	-1.5264
Gingerol	A549	trt_cp	10 µmol/L	24 h	3	74	0.29	0.148131	Nitric oxide synthase inhibitor	-666	-0.5093	2.1116	-1.5264
Luliconazole	MDAMB231	trt_cp	10 µmol/L	24 h	2	61	0.3416	0.145967	Sterol demethylase inhibitor	-666	-0.5093	2.1116	-1.5264
Bvd-523	MDAMB231	trt_cp	1.11 µmol/L	24 h	3	105	0.2425	0.161355	MAP kinase inhibitor	-666	-0.5093	2.1116	-1.5263
Sofalcone	HELA	trt_cp	10 µmol/L	24 h	2	191	0.2202	0.207375	Mucus protecting agent	HPGD|CBR1	-0.5093	2.1116	-1.5263
Celecoxib	HEK293	trt_cp	0.125 µmol/L	24 h	3	76	0.2689	0.144555	Cyclooxygenase inhibitor	PTGS2|CASP3|CYP2C19|CA12|PDPK1	-0.5093	2.1116	-1.5262
Carbinoxamine	HEPG2	trt_cp	10 µmol/L	6 h	3	273	0.47	0.36221	Histamine receptor antagonist|Calcium channel blocker	HRH1	-0.5092	2.1116	-1.5261
Maxacalcitol	HELA	trt_cp	0.25 µmol/L	24 h	2	103	0.3427	0.189979	Vitamin D receptor agonist	VDR	-0.5092	2.1116	-1.5259
Aliskiren	HUVEC	trt_cp	0.125 µmol/L	24 h	3	76	0.2063	0.126616	Antihypertensive|Peptidase inhibitor|Protease inhibitor|Renin inhibitor	REN	-0.5091	2.1116	-1.5258
Ag-494	A549	trt_cp	10 µmol/L	6 h	2	91	0.02	0.0431386	EGFR inhibitor|Tyrosine kinase inhibitor	EGFR	-0.5091	2.1116	-1.5258
Brd-K95992530	PC3	trt_cp	10 µmol/L	24 h	5	99	0.09	0.0954486	Integrin inhibitor	-666	-0.5091	2.1116	-1.5258
Brd-K20497775	A549	trt_cp	0.08 µmol/L	24 h	3	108	0.2	0.148613	Aryl hydrocarbon receptor agonist	-666	-0.5091	2.1116	-1.5257
Zatebradine	PC3	trt_cp	10 µmol/L	24 h	5	193	0.13	0.16017	HCN channel antagonist	HCN1|HCN2|HCN3|HCN4	-0.509	2.1116	-1.5256
Gsk-461364	HS578T	trt_cp	10 µmol/L	24 h	3	294	0.53	0.399156	PLK inhibitor	PLK1	-0.5091	2.1116	-1.5256
Fananserin	PC3	trt_cp	10 µmol/L	24 h	5	132	0.15	0.142286	Dopamine receptor antagonist|Serotonin receptor antagonist	HTR2A|DRD4	-0.509	2.1116	-1.5255
Tyrphostin-B44	HT29	trt_cp	10 µmol/L	6 h	5	177	0.07	0.112555	EGFR inhibitor	-666	-0.509	2.1116	-1.5255
Nilotinib	SKB	trt_cp	10 µmol/L	24 h	4	156	0.08	0.112963	Bcr-Abl inhibitor|Abl inhibitor	ABL1|KIT|BCR|CYP2B6|CYP2C8|DDR1|DDR2|PDGFRA	-0.5089	2.1116	-1.5252
Agi-6780	MCF7	trt_cp	0.74 µmol/L	24 h	2	71	0.2144	0.124759	Isocitrate dehydrogenase inhibitor	IDH2	-0.5089	2.1116	-1.5252
Nafcillin	MCF7	trt_cp	10 µmol/L	6 h	3	37	0.12	0.0673786	Bacterial cell wall synthesis inhibitor	CYP3A4|CYP1A2|SLC22A6	-0.5088	2.1116	-1.5248
Mk-0773	HA1E	trt_cp	0.08 µmol/L	24 h	2	72	0.3133	0.151872	Androgen receptor antagonist	AR	-0.5088	2.1116	-1.5247
Brd-A01317026	PC3	trt_cp	10 µmol/L	24 h	5	82	0.2	0.129495	Dihydroneopterin aldolase inhibitor	-666	-0.5088	2.1116	-1.5247
Penciclovir	HELA	trt_cp	0.25 µmol/L	24 h	2	66	0.1319	0.0943463	DNA inhibitor	-666	-0.5087	2.1116	-1.5246
Efaproxiral	MDAMB231	trt_cp	0.37 µmol/L	24 h	3	85	0.2709	0.153442	Haemoglobin oxygen release stimulant	HBA1|HBB	-0.5087	2.1116	-1.5244
Vt-464	PC3	trt_cp	2.22 µmol/L	24 h	2	121	0.0703	0.0932612	Cytochrome P450 inhibitor	CYP17A1	-0.5085	2.1116	-1.524
Fludarabine-Phosphate	HUVEC	trt_cp	0.74 µmol/L	24 h	2	86	0.1931	0.130308	DNA inhibitor|DNA repair enzyme inhibitor|Purine antagonist	POLA1|RRM1|DCK|POLD1|POLE|RRM2|RRM2B	-0.5085	2.1116	-1.524
Brucine	SKB	trt_cp	10 µmol/L	24 h	3	151	0.36	0.23576	Glycine receptor antagonist	CHRM1|CHRM2|CHRM3|CHRM4|CHRM5	-0.5084	2.1116	-1.5238
Hypericin	VCAP	trt_cp	10 µmol/L	6 h	4	265	0.18	0.220846	Tyrosine kinase inhibitor	-666	-0.5084	2.1116	-1.5238
Ar-A014418	HEPG2	trt_cp	2.5 µmol/L	6 h	3	97	0.29	0.169596	GSK inhibitor	GSK3B	-0.5084	2.1116	-1.5237
Lopinavir	SKB	trt_cp	10 µmol/L	24 h	4	238	0.32	0.279058	HIV inhibitor	-666	-0.5084	2.1116	-1.5236
Cardiogenol-C	ASC	trt_cp	10 µmol/L	24 h	4	82	0.21	0.132693	Cardiomyogenesis inducer	-666	-0.5084	2.1116	-1.5235
Ornidazole	VCAP	trt_cp	10 µmol/L	24 h	5	306	0.3	0.306374	Antiprotozoal	-666	-0.5083	2.1116	-1.5234
Piroxicam	NKDBA	trt_cp	3.33 µmol/L	24 h	6	122	0.2279	0.16861	Cyclooxygenase inhibitor	PTGS2|PTGS1	-0.5082	2.1116	-1.5232
Gsk-0660	HCC515	trt_cp	10 µmol/L	6 h	3	90	0.23	0.145484	PPAR receptor antagonist	PPARD	-0.5083	2.1116	-1.5232
Ly-341495	HT29	trt_cp	10 µmol/L	6 h	4	111	0.13	0.121469	Glutamate receptor antagonist	GRM2|GRM3	-0.5082	2.1116	-1.5231
Lumicolchicine	A375	trt_cp	10 µmol/L	6 h	3	83	0.15	0.112828	Colchicine isomer, non-binder of microtubules	-666	-0.5082	2.1116	-1.5229
Ranitidine	HA1E	trt_cp	10 µmol/L	6 h	2	79	0.66	0.230896	Histamine receptor antagonist	HRH2|SLC22A2	-0.5081	2.1116	-1.5229
Enprofylline	MDAMB231	trt_cp	0.74 µmol/L	24 h	2	130	0.2777	0.192128	Phosphodiesterase inhibitor	ADORA2B|PDE4A|ADORA1|ADORA2A|ADORA3|PDE4B	-0.508	2.1116	-1.5224
Cp-55940	HT29	trt_cp	10 µmol/L	6 h	5	157	0.17	0.165198	Cannabinoid receptor agonist	CNR1|CNR2|GPR55	-0.5079	2.1116	-1.5222
Benzyl-Alcohol	MCF10A	trt_cp	100 µmol/L	24 h	3	114	0.29	0.183858	Anesthetic - local	-666	-0.5078	2.1116	-1.522
Brd-K16762525	HA1E	trt_cp	3.33 µmol/L	24 h	3	78	0.3334	0.163065	Bacterial 50S ribosomal subunit inhibitor	CYP3A4|CYP2C19|CYP3A5|CYP3A7	-0.5078	2.1116	-1.522
Harpagoside	HA1E	trt_cp	10 µmol/L	24 h	3	39	0.11	0.0662307	Acetylcholinesterase inhibitor	NOS2|PTGS2	-0.5078	2.1116	-1.5218
Terbutaline	MCF7	trt_cp	10 µmol/L	24 h	5	73	0.07	0.0722838	Adrenergic receptor agonist	ADRB2	-0.5078	2.1116	-1.5218
Brd-K16762525	HELA	trt_cp	3.33 µmol/L	24 h	3	99	0.3605	0.19103	Bacterial 50S ribosomal subunit inhibitor	CYP3A4|CYP2C19|CYP3A5|CYP3A7	-0.5078	2.1116	-1.5218
Hexamethylenebisacetamide	PC3	trt_cp	10 µmol/L	6 h	4	199	0.2	0.201731	AKT inhibitor|Differentiation inducer|NFKB inhibitor	AKT1	-0.5077	2.1116	-1.5216
Ptb1	NCIH508	trt_cp	10 µmol/L	6 h	2	33	0.08	0.0519556	AMPK activator	PTPN1	-0.5077	2.1116	-1.5216
Cgs-12066B	NPC	trt_cp	10 µmol/L	24 h	4	111	0.09	0.101068	Serotonin receptor agonist	HTR1B	-0.5075	2.1116	-1.521
Sb-216641	VCAP	trt_cp	10 µmol/L	24 h	5	238	0.3	0.270196	Serotonin receptor antagonist	HTR1D|HTR1B|HTR1A|HTR2A|HTR2B|HTR2C	-0.5075	2.1116	-1.521
Gw-9662	A549	trt_cp	10 µmol/L	6 h	2	103	0.33	0.186426	PPAR receptor antagonist	PPARG|NCOA2|RXRA	-0.5075	2.1116	-1.5208
Sorafenib	VCAP	trt_cp	10 µmol/L	24 h	4	448	0.38	0.417216	RAF inhibitor|FLT3 inhibitor|KIT inhibitor|PDGFR inhibitor|RET inhibitor|VEGFR inhibitor	RET|BRAF|FLT3|KDR|RAF1|FLT1|FLT4|KIT|DDR2|PDGFRB|FGFR1|CYP2B6|CYP2C8|CYP3A5|PDGFB|SLCO1B3	-0.5075	2.1116	-1.5208
Sertraline	A549	trt_cp	10 µmol/L	24 h	3	168	0.46	0.281102	Serotonin receptor antagonist	SLC6A4|CYP2C19|SLC6A3	-0.5075	2.1116	-1.5208
Sobetirome	HA1E	trt_cp	0.37 µmol/L	24 h	3	95	0.2798	0.16486	Thyroid hormone inhibitor	THRB|THRA	-0.5074	2.1116	-1.5206
Sgc-Cbp30	MCF7	trt_cp	10 µmol/L	24 h	3	237	0.45	0.330226	Bromodomain inhibitor	CREBBP|EP300	-0.5074	2.1116	-1.5205
Ganglioside	HA1E	trt_cp	10 µmol/L	6 h	3	45	0.08	0.0606711	Src activator	-666	-0.5074	2.1116	-1.5205
Sb-525334	HA1E	trt_cp	1.11 µmol/L	24 h	2	158	0.6198	0.316435	TGF-beta receptor inhibitor	TGFBR1	-0.5074	2.1116	-1.5205
Nifedipine	HUH7	trt_cp	10 µmol/L	72 h	3	81	0.24	0.140987	Calcium channel blocker	CACNA1C|CACNA1D|CACNA1S|CACNA1F|CACNA2D1|CYP3A5|CACNA1H|CACNB2|CALM1|GLRA1|GLRA3|GLRB|KCNA1|KCNA5|NR1I2|TRPM3	-0.5073	2.1116	-1.5204
Rofecoxib	U2OS	trt_cp	10 µmol/L	6 h	2	29	0.22	0.0807683	Cyclooxygenase inhibitor	PTGS2|CYP3A4|ELN	-0.5073	2.1116	-1.5203
Erythromycin-Estolate	SKB	trt_cp	10 µmol/L	24 h	3	129	0.22	0.170348	Bacterial 50S ribosomal subunit inhibitor	ABCB1|ALB|CYP3A4|CYP51A1|KCNH2|MLNR|SLC47A1	-0.5072	2.1116	-1.5201
Mitotane	HT29	trt_cp	10 µmol/L	6 h	3	261	0.44	0.342671	Carcinogen	CYP11B1|CYP11A1|CYP3A4|ESR1|FDX1	-0.5072	2.1116	-1.5201
Gbr-12783	MCF7	trt_cp	10 µmol/L	6 h	3	182	0.14	0.16141	Dopamine receptor antagonist	-666	-0.5072	2.1116	-1.5201
Xav-939	HT29	trt_cp	12 µmol/L	24 h	4	132	0.23	0.17619	Tankyrase inhibitor	TNKS|TNKS2	-0.5072	2.1116	-1.5201
Hexylresorcinol	HCC515	trt_cp	10 µmol/L	6 h	2	65	0.07	0.0682082	Anesthetic - local	TYR	-0.5072	2.1116	-1.52
Mt-21	ASC	trt_cp	10 µmol/L	24 h	3	72	0.15	0.105085	Caspase activator	CYCS	-0.5072	2.1116	-1.52
Calcitriol	HELA	trt_cp	1.11 µmol/L	24 h	3	124	0.2897	0.191653	Vitamin D receptor agonist	VDR|CYP3A5	-0.5071	2.1116	-1.5199
Gsk-1070916	PC3	trt_cp	0.04 µmol/L	24 h	2	88	0.2928	0.162315	Aurora kinase inhibitor	AURKB|AURKC|AURKA|CYP2D6|CYP3A4	-0.5071	2.1116	-1.5197
Vinburnine	MCF10A	trt_cp	1.67 µmol/L	24 h	2	40	0.3458	0.118925	Adrenergic receptor antagonist	CHRM1|CHRM2|CHRM3|CHRM4	-0.507	2.1116	-1.5193
Aspirin	HCC515	trt_cp	10 µmol/L	6 h	2	59	0.04	0.0491232	Cyclooxygenase inhibitor	PTGS1|PTGS2|TP53|AKR1C1|ASIC3|EDNRA|HSPA5|IKBKB|NFKB1|NFKB2|NFKBIA|PRKAA1|PRKAA2|PRKAB1|PRKAB2|PRKAG1|PRKAG2|PRKAG3|RPS6KA3	-0.5069	2.1116	-1.5191
Clobenpropit	A375	trt_cp	10 µmol/L	6 h	3	107	0.34	0.192869	Histamine receptor antagonist	HRH3|HRH4|HRH1|HRH2	-0.5068	2.1116	-1.5188
Pf-05212384	K562	trt_cp	2.5 µmol/L	4 h	3	226	0.49	0.336498	MTOR inhibitor|PI3K inhibitor	MTOR|PIK3CA|PIK3CG	-0.5068	2.1116	-1.5188
Carbacyclin	ASC	trt_cp	10 µmol/L	24 h	3	81	0.22	0.134985	PPAR receptor agonist	PTGIR|PPARD	-0.5068	2.1116	-1.5188
Brd-K00824317	PHH	trt_cp	10 µmol/L	24 h	3	54	0.2	0.105085	Glucocorticoid receptor agonist	NR3C1|SERPINA6	-0.5067	2.1116	-1.5186
Fr-180204	SKBR3	trt_cp	0.37 µmol/L	24 h	3	189	0.44	0.2916	MAP kinase inhibitor	MAPK1|MAPK3	-0.5066	2.1116	-1.5184
Tamibarotene	JURKAT	trt_cp	10 µmol/L	24 h	2	103	0.7293	0.277142	Retinoid receptor agonist	RARA|RARB	-0.5066	2.1116	-1.5184
Chlorothiazide	MCF7	trt_cp	10 µmol/L	6 h	3	126	0.1485	0.138318	Diuretic	SLC12A3|CA2|CA1|CA4	-0.5065	2.1116	-1.518
Brimonidine	SKB	trt_cp	10 µmol/L	24 h	3	130	0.26	0.185904	Adrenergic receptor agonist	ADRA2A|ADRA2B|ADRA2C|AOX1	-0.5065	2.1116	-1.5179
Retinyl	A549	trt_cp	10 µmol/L	24 h	3	81	0.22	0.134985	Vitamin analog	-666	-0.5065	2.1116	-1.5179
Brd-K16233984	HT29	trt_cp	10 µmol/L	6 h	4	162	0.12	0.140987	Azo dye used in titrations to detect metal ions	-666	-0.5064	2.1116	-1.5177
Diethylcarbamazine	PC3	trt_cp	10 µmol/L	24 h	5	137	0.27	0.194479	Lipoxygenase inhibitor	ALOX5|PTGS1	-0.5064	2.1116	-1.5177
Jzl-184	HCC515	trt_cp	12 µmol/L	24 h	5	111	0.1376	0.124969	Monoacylglycerol lipase inhibitor	MGLL	-0.5064	2.1116	-1.5177
Oxypurinol	PC3	trt_cp	0.37 µmol/L	24 h	3	108	0.2579	0.168759	Xanthine oxidase inhibitor	XDH	-0.5063	2.1116	-1.5174
Brd-K34533029	NPC	trt_cp	10 µmol/L	24 h	4	212	0.49	0.325909	EGFR inhibitor	EGFR	-0.5062	2.1116	-1.5169
Ro-16-6941	A549	trt_cp	10 µmol/L	24 h	2	84	0.19	0.127746	Monoamine oxidase inhibitor	-666	-0.5061	2.1116	-1.5167
Sb-239063	MDAMB231	trt_cp	10 µmol/L	24 h	4	205	0.32	0.25899	P38 MAPK inhibitor	TNF|MAPK11|MAPK14|PTGS2	-0.5061	2.1116	-1.5167
Glycopyrrolate	HCC515	trt_cp	10 µmol/L	6 h	3	118	0.2	0.155341	Acetylcholine receptor antagonist	CHRM3|CHRM1|CHRM2|CHRM4|CHRM5	-0.506	2.1116	-1.5166
Cefotiam	HT29	trt_cp	10 µmol/L	6 h	5	339	0.05	0.131648	Bacterial cell wall synthesis inhibitor	-666	-0.506	2.1116	-1.5166
Quercetin	HCC515	trt_cp	10 µmol/L	6 h	3	131	0.26	0.186618	Polar auxin transport inhibitor	PIK3CG|AKR1B1|CYP2C8|EGFR|GAA|MAOA|PTPN1|SCN5A|SIRT1|XDH|ATP5A1|ATP5B|ATP5C1|HCK|HIBCH|PIM1|STK17B|UGT3A1	-0.506	2.1116	-1.5165
Iowh-032	YAPC	trt_cp	0.125 µmol/L	24 h	2	193	0.3964	0.279689	CFTR channel antagonist	CFTR	-0.506	2.1116	-1.5164
Rucaparib	H1299	trt_cp	10 µmol/L	6 h	2	56	0.44	0.158727	PARP inhibitor	PARP1|PARP2	-0.506	2.1116	-1.5164
St-638	VCAP	trt_cp	10 µmol/L	24 h	5	264	0.36	0.311734	Tyrosine kinase inhibitor	-666	-0.5059	2.1116	-1.516
Enrofloxacin	NPC	trt_cp	10 µmol/L	24 h	4	101	0.15	0.124462	Bacterial DNA inhibitor	-666	-0.5058	2.1116	-1.5159
Iloprost	ASC	trt_cp	10 µmol/L	24 h	4	107	0.23	0.15863	Platelet aggregation inhibitor|Prostanoid receptor agonist	PTGIR|PTGER1|PTGER2|PDE4A|PDE4B|PDE4C|PDE4D|PLAT|PTGDR|PTGER3|PTGER4|PTGFR|TBXA2R	-0.5058	2.1116	-1.5158
Bay-61-3606	SKL	trt_cp	10 µmol/L	24 h	3	453	0.7173	0.576408	Syk inhibitor	SYK	-0.5058	2.1116	-1.5158
Brd-A92439610	A549	trt_cp	10 µmol/L	24 h	3	258	0.6	0.397847	Immunosuppressant|Corticosteroid agonist|Glucocorticoid receptor agonist	NR3C1|CYP3A5|CYP3A7	-0.5057	2.1116	-1.5156
Emtricitabine	PC3	trt_cp	0.74 µmol/L	24 h	2	76	0.2631	0.142987	Nucleoside reverse transcriptase inhibitor	-666	-0.5057	2.1116	-1.5155
Eo-1428	HT29	trt_cp	10 µmol/L	6 h	5	210	0.22	0.217346	P38 MAPK inhibitor	MAPK11|MAPK14	-0.5057	2.1116	-1.5155
Ranolazine	PHH	trt_cp	10 µmol/L	24 h	2	60	0.16	0.0990755	Sodium channel inhibitor	SCN5A|SCN9A|SLC22A2|SCN10A|SCN4A	-0.5057	2.1116	-1.5155
Rupatadine	JURKAT	trt_cp	2.22 µmol/L	24 h	2	148	0.0858	0.113948	Histamine receptor antagonist|Platelet activating factor receptor antagonist	HRH1|PTAFR	-0.5057	2.1116	-1.5154
Norethindrone	PC3	trt_cp	10 µmol/L	6 h	5	145	0.13	0.138831	Progesterone receptor agonist	-666	-0.5057	2.1116	-1.5154
Skimmianine	HCC515	trt_cp	10 µmol/L	24 h	3	97	0.26	0.160584	Acetylcholinesterase inhibitor|Furoquinoline alkaloid	-666	-0.5056	2.1116	-1.5153
Nitrendipine	HA1E	trt_cp	3.33 µmol/L	24 h	3	276	0.5597	0.397432	Calcium channel blocker	CACNA1C|CACNA1D|CACNA2D1|CACNA1H|CACNA1S|CACNA2D2|CACNB2|CACNG1|KCNN4	-0.5056	2.1116	-1.5153
Firategrast	YAPC	trt_cp	10 µmol/L	24 h	2	112	0.2078	0.154263	Integrin inhibitor	ITGA4|ITGB1|ITGB7	-0.5056	2.1116	-1.5153
Azd-6482	MCF10A	trt_cp	0.04 µmol/L	3 h	2	79	0.2648	0.146252	PI3K inhibitor	PIK3CB|PIK3CD|PIK3CG|PIK3CA	-0.5056	2.1116	-1.5153
Prilocaine	MCF7	trt_cp	10 µmol/L	6 h	4	171	0.16	0.167259	Anesthetic - local	SCN5A|SCN10A|SCN11A|SCN1A|SCN2A|SCN3A|SCN4A|SCN7A|SCN8A|SCN9A	-0.5056	2.1116	-1.5152
Fluphenazine	THP1	trt_cp	0.01 µmol/L	24 h	2	196	0.2487	0.223253	Dopamine receptor antagonist	DRD2|DRD1|CHRNA7|CALM1|DRD5|HRH1|HTR2A|HTR6|HTR7	-0.5055	2.1116	-1.5151
Lenalidomide	A549	trt_cp	200 µmol/L	24 h	3	80	0.37	0.173971	Carcinogen	CRBN|TNF|CDH5|PTGS2|TNFSF11	-0.5055	2.1116	-1.515
Pyrazinamide	PC3	trt_cp	0.74 µmol/L	24 h	3	48	0.1496	0.0856874	Fatty acid synthase inhibitor	FASN	-0.5055	2.1116	-1.5149
Brd-K72166146	HUVEC	trt_cp	0.74 µmol/L	24 h	2	70	0.0789	0.0751481	Serotonin receptor agonist	HTR1D|HTR1B|ADRA2A|DRD2|HTR1E|HTR1F|HTR2B|HTR7	-0.5054	2.1116	-1.5147
Flufenamic-Acid	MCF7	trt_cp	10 µmol/L	24 h	3	107	0.26	0.168659	Chloride channel blocker	AKR1C3|AR|PTGS1|PTGS2|ANO1|GJA1|GJA10|GJA3|GJA4|GJA5|GJA8|GJA9|GJB1|GJB2|GJB3|GJB4|GJB5|GJB6|GJB7|GJC1|GJC2|GJC3|GJD2|GJD3|GJD4|GJE1|PANX1|PANX2|PANX3|PKD2L1|TRPC5|TRPM2|TRPM5	-0.5053	2.1116	-1.5145
Tripelennamine	PC3	trt_cp	10 µmol/L	24 h	5	198	0.14	0.168355	Histamine receptor antagonist	HRH1	-0.5053	2.1116	-1.5145
Leucodin	SKB	trt_cp	10 µmol/L	24 h	2	59	0.15	0.0951267	Melanin inhibitor	-666	-0.5053	2.1116	-1.5144
Gp-2A	HT29	trt_cp	10 µmol/L	6 h	5	189	0.31	0.244761	Cannabinoid receptor agonist	CNR2	-0.5053	2.1116	-1.5143
Mestranol	HT29	trt_cp	10 µmol/L	6 h	5	118	0.23	0.166585	Estrogen receptor agonist	ESR1	-0.5053	2.1116	-1.5143
Rabeprazole	A549	trt_cp	10 µmol/L	24 h	3	116	0.3	0.188634	Proton pump inhibitor|Gastrin inhibitor	ATP4A|CYP2C19	-0.5053	2.1116	-1.5143
Quinethazone	HT29	trt_cp	10 µmol/L	6 h	3	65	0.14	0.0964609	Thiazide diuretic	SLC12A3|CA1|CA2|SLC12A1|SLC12A2	-0.5053	2.1116	-1.5143
Aniracetam	NEU	trt_cp	10 µmol/L	24 h	2	89	0.11	0.100051	Glutamate receptor agonist	GRIA1|DRD2|GRIA2|GRIA3|HTR2A|GRIA4	-0.5052	2.1116	-1.5141
Metamizole	HT29	trt_cp	0.01 µmol/L	24 h	2	76	0.2756	0.146345	Cyclooxygenase inhibitor|Opioid receptor agonist	PTGS1	-0.5052	2.1116	-1.514
Nvp-Auy922	NCIH596	trt_cp	10 µmol/L	6 h	2	129	0.37	0.220916	HSP inhibitor	HSP90AA1|HSP90AB1	-0.5052	2.1116	-1.514
Unc-1215	JURKAT	trt_cp	3.33 µmol/L	24 h	2	59	0.3015	0.134865	L3MBTL antagonist	L3MBTL3	-0.5051	2.1116	-1.5137
Triamcinolone	HA1E	trt_cp	10 µmol/L	24 h	3	163	0.44	0.270801	Glucocorticoid receptor agonist	NR3C1|SERPINA6	-0.5051	2.1116	-1.5136
Indoprofen	VCAP	trt_cp	10 µmol/L	6 h	4	197	0.15	0.173824	Cyclooxygenase inhibitor|Prostanoid receptor antagonist	PTGS1|PTGS2|CXCR1|CXCR2	-0.505	2.1116	-1.5134
Melatonin	HA1E	trt_cp	0.01 µmol/L	24 h	2	95	0.2077	0.14204	Melatonin receptor agonist|Nitric oxide synthase inhibitor	MTNR1A|MTNR1B|TH|ASMT|CALM1|CALR|EPX|ESR1|HTR2B|MPO|NQO2|RORB	-0.505	2.1116	-1.5133
Cianidanol	HEK293	trt_cp	0.125 µmol/L	24 h	3	175	0.2672	0.218659	Fatty acid synthase inhibitor	FASN|SCN5A|PTGS1	-0.5049	2.1116	-1.5132
Esmolol	HT29	trt_cp	0.25 µmol/L	24 h	2	129	0.4067	0.231613	Adrenergic receptor antagonist	ADRB1	-0.5049	2.1116	-1.5131
Hydrastinine	HA1E	trt_cp	10 µmol/L	24 h	3	110	0.27	0.174264	Haemostatic agent	-666	-0.5049	2.1116	-1.5131
Dienogest	YAPC	trt_cp	0.74 µmol/L	24 h	2	153	0.2608	0.20199	Progesterone receptor agonist	PGR	-0.5048	2.1116	-1.513
Brd-K23875128	U937	trt_cp	10 µmol/L	6 h	2	58	0.46	0.165167	Rho associated kinase inhibitor	-666	-0.5048	2.1116	-1.513
Yohimbine	JURKAT	trt_cp	1.11 µmol/L	24 h	2	69	0.6249	0.209972	Adrenergic receptor antagonist	ADRA2A|ADRA2C|ADRA2B|HTR1A|HTR1B|HTR1D|HTR2B|DRD2|DRD3|HTR1E|HTR1F|HTR2A|HTR2C|HTR5A|HTR7|KCNJ1|KCNJ10|KCNJ11|KCNJ12|KCNJ14|KCNJ15|KCNJ8	-0.5048	2.1116	-1.5129
Lorglumide	HUVEC	trt_cp	3.33 µmol/L	24 h	3	62	0.2665	0.12998	CCK receptor antagonist	CCKAR|CCKBR	-0.5048	2.1116	-1.5129
Tretinoin	HT29	trt_cp	0.37 µmol/L	24 h	3	190	0.42	0.285649	Retinoid receptor agonist|Retinoid receptor ligand	RARG|RORB|RARA|RARB|ALDH1A1|ALDH1A2|GPRC5A|NR0B1|NR2C2|PPARD|RARRES1|RORC|RXRB|RXRG	-0.5048	2.1116	-1.5128
Methazolamide	THP1	trt_cp	10 µmol/L	24 h	3	48	0.0145	0.0266769	Carbonic anhydrase inhibitor	CA1|CA2|CA4|CA7|INS|CA12|CA14	-0.5047	2.1116	-1.5127
Gabexate	VCAP	trt_cp	10 µmol/L	24 h	3	119	0.44	0.231382	Serine protease inhibitor	PRSS1|TPSAB1	-0.5047	2.1116	-1.5127
Zd-7114	YAPC	trt_cp	2.22 µmol/L	24 h	2	154	0.288	0.212955	Adrenergic receptor agonist	ADRB3	-0.5047	2.1116	-1.5126
Brd-K73700643	ASC	trt_cp	10 µmol/L	24 h	3	78	0.25	0.141204	Melatonin receptor agonist	-666	-0.5047	2.1116	-1.5125
Etofylline-Clofibrate	THP1	trt_cp	0.01 µmol/L	24 h	2	78	0.0767	0.0782124	Platelet aggregation inhibitor|Lipase clearing factor inhibitor	LPL|PPARA	-0.5047	2.1116	-1.5125
Sb-431542	HA1E	trt_cp	10 µmol/L	24 h	3	330	0.49	0.406617	TGF-beta receptor inhibitor	TGFBR1|ACVR1C|ACVR1B	-0.5047	2.1116	-1.5125
Regorafenib	SKL	trt_cp	3.33 µmol/L	24 h	3	152	0.3574	0.235684	FGFR inhibitor|KIT inhibitor|PDGFR inhibitor|RAF inhibitor|RET inhibitor|VEGFR inhibitor	KDR|KIT|RET|FLT1|FLT4|PDGFRA|TEK|BRAF|ABL1|DDR2|FGFR1|FGFR2|FRK|MAPK11|PDGFRB|RAF1|CYP2B6|CYP2C19|CYP2C8|FGF2|EPHA2|NTRK1	-0.5047	2.1116	-1.5124
Repaglinide	HUVEC	trt_cp	0.37 µmol/L	24 h	2	126	0.3176	0.202281	Insulin secretagogue	ABCC8|KCNJ11|CYP2C8|CYP3A5|INS|PPARG	-0.5046	2.1116	-1.5124
Gsk-2636771	HT29	trt_cp	0.03 µmol/L	24 h	2	113	0.2647	0.174883	PI3K inhibitor	PIK3CB	-0.5046	2.1116	-1.5122
Tegafur	HT29	trt_cp	10 µmol/L	6 h	4	61	0.25	0.124872	Thymidylate synthase inhibitor	TYMS	-0.5046	2.1116	-1.5122
Oxymetholone	HA1E	trt_cp	20 µmol/L	6 h	3	229	0.15	0.187411	Androgen receptor agonist	AR	-0.5044	2.1116	-1.5117
Methylnorlichexanthone	PC3	trt_cp	10 µmol/L	24 h	5	144	0.33	0.220429	Aurora kinase inhibitor|PIM inhibitor|VEGFR inhibitor	AURKB|PIM1	-0.5044	2.1116	-1.5117
Brd-K40853697	HCC515	trt_cp	3.33 µmol/L	24 h	3	104	0.21	0.149437	STAT inhibitor	-666	-0.5044	2.1116	-1.5117
Nomegestrol-Acetate	VCAP	trt_cp	10 µmol/L	24 h	3	111	0.26	0.171782	Progesterone receptor agonist	PGR	-0.5044	2.1116	-1.5116
Cariprazine	HA1E	trt_cp	10 µmol/L	24 h	3	106	0.2783	0.173676	Dopamine receptor antagonist	DRD2|DRD3	-0.5043	2.1116	-1.5115
Mgcd-265	MDAMB231	trt_cp	10 µmol/L	6 h	3	118	0.3	0.190253	VEGFR inhibitor	MET|KDR|AXL	-0.5043	2.1116	-1.5115
Carbimazole	MCF10A	trt_cp	0.04 µmol/L	24 h	3	120	0.1502	0.135755	Antithyroid agent	TPO	-0.5043	2.1116	-1.5113
Fenoldopam	PC3	trt_cp	0.01 µmol/L	24 h	2	143	0.1844	0.164202	Dopamine receptor agonist	DRD1|ADRA1A|ADRA1B|ADRA1D|ADRA2A|ADRA2B|ADRA2C|DRD4|DRD5	-0.5043	2.1116	-1.5113
Kin001-055	HT29	trt_cp	10 µmol/L	24 h	2	140	0.4405	0.251112	EGFR inhibitor|JAK inhibitor|Leukotriene inhibitor|Mediator release inhibitor	JAK3	-0.5043	2.1116	-1.5112
Tul-Xxi039	PHH	trt_cp	1.11 µmol/L	24 h	2	18	0.47	0.093007	Serine/threonine kinase inhibitor	-666	-0.5042	2.1116	-1.5109
Tfmpp	VCAP	trt_cp	10 µmol/L	6 h	5	180	0.15	0.166155	Serotonin receptor agonist|Serotonin receptor antagonist	HTR1D|HTR2A	-0.5042	2.1116	-1.5109
Birinapant	HT29	trt_cp	2.22 µmol/L	24 h	2	66	0.202	0.116756	XIAP inhibitor	BIRC2|XIAP|BIRC3	-0.5042	2.1116	-1.5109
Duloxetine	HEK293	trt_cp	0.01 µmol/L	24 h	2	130	0.2329	0.175949	Norepinephrine inhibitor|Serotonin reuptake inhibitor	SLC6A2|SLC6A4|SLC6A3|HTR2A|HTR2C|HTR6	-0.5041	2.1116	-1.5108
Niacin	MDAMB231	trt_cp	0.04 µmol/L	24 h	2	116	0.2847	0.183761	NADPH inhibitor|Vitamin B	HCAR2|HCAR3|DGAT2|HCAR1|NNMT|QPRT	-0.504	2.1116	-1.5106
Almitrine	HA1E	trt_cp	10 µmol/L	24 h	2	71	0.3377	0.156576	Neurotransmitter agonist	ATP1A1	-0.504	2.1116	-1.5105
Griseofulvin	VCAP	trt_cp	10 µmol/L	24 h	5	276	0.43	0.348353	Tubulin inhibitor	KRT12	-0.504	2.1116	-1.5104
Ginsenoside	HEPG2	trt_cp	10 µmol/L	6 h	3	115	0.1	0.108437	Steroid	-666	-0.5039	2.1116	-1.5103
Chloroquine	HCC515	trt_cp	10 µmol/L	24 h	5	122	0.2174	0.16468	Antimalarial	CYP2C8|GSTA2|MRGPRX1|TLR9|TNF	-0.5039	2.1116	-1.5102
Pifithrin-Alpha	SW480	trt_cp	70 µmol/L	6 h	2	72	0.3	0.148613	p53 inhibitor	TP53	-0.5039	2.1116	-1.5102
Terbutaline	A375	trt_cp	10 µmol/L	6 h	5	253	0.33	0.292178	Adrenergic receptor agonist	ADRB2	-0.5038	2.1116	-1.51
Eugenitol	NPC	trt_cp	10 µmol/L	24 h	3	84	0.16	0.117228	Androgen receptor antagonist|Bacterial quorum sensing inhibitor|Chromone|Monoamine oxidase inhibitor	-666	-0.5038	2.1116	-1.5099
Benzthiazide	VCAP	trt_cp	10 µmol/L	24 h	6	162	0.3	0.22292	Carbonic anhydrase inhibitor	CA2|SLC12A3|CA1|CA12|CA4|CA9	-0.5038	2.1116	-1.5099
Gant-58	NCIH2073	trt_cp	10 µmol/L	6 h	2	92	0.13	0.110585	GLI antagonist	DHH|IHH|GLI1	-0.5038	2.1116	-1.5099
Pi-103	HME1	trt_cp	0.04 µmol/L	24 h	2	32	0.3906	0.11305	PI3K inhibitor|MTOR inhibitor	PIK3CA|PIK3CG|MTOR|PIK3CB|PIK3CD|PRKDC	-0.5038	2.1116	-1.5099
Emetine	HCC515	trt_cp	10 µmol/L	6 h	3	524	0.78	0.646463	Protein synthesis inhibitor	RPS2	-0.5038	2.1116	-1.5099
Tolterodine	VCAP	trt_cp	10 µmol/L	24 h	5	288	0.38	0.334517	Acetylcholine receptor antagonist	CHRM2|CHRM3|CHRM1|CHRM4|CHRM5	-0.5038	2.1116	-1.5098
Duloxetine	JURKAT	trt_cp	0.125 µmol/L	24 h	3	113	0.176	0.142602	Norepinephrine inhibitor|Serotonin reuptake inhibitor	SLC6A2|SLC6A4|SLC6A3|HTR2A|HTR2C|HTR6	-0.5038	2.1116	-1.5098
Pnu-120596	VCAP	trt_cp	10 µmol/L	6 h	5	238	0.1258	0.174968	Acetylcholine receptor agonist	CHRNA7	-0.5038	2.1116	-1.5097
Pravastatin	MCF7	trt_cp	10 µmol/L	24 h	2	37	0.25	0.0972526	HMGCR inhibitor	HMGCR|SLCO1B1	-0.5037	2.1116	-1.5096
Rhc-80267	HCC515	trt_cp	10 µmol/L	6 h	3	62	0.19	0.10975	Triacylglycerol lipase inhibitor	LIPC|LIPE|LIPG|DAGLA|DAGLB	-0.5037	2.1116	-1.5095
Tozasertib	JURKAT	trt_cp	10 µmol/L	24 h	2	144	0.4092	0.245459	Aurora kinase inhibitor|Bcr-Abl inhibitor|FLT3 inhibitor|JAK inhibitor	AURKA|AURKB|ABL1|AURKC|BCR|FLT3|JAK2|DDR2|LCK	-0.5036	2.1116	-1.5093
Dapsone	HT29	trt_cp	1.11 µmol/L	24 h	3	68	0.1533	0.103242	Bacterial antifolate	DHFR	-0.5036	2.1116	-1.5093
Amlodipine	HUH7	trt_cp	8 µmol/L	72 h	3	84	0.08	0.0828925	Calcium channel blocker	CACNA1C|CACNA1D|CACNA1S|CACNA2D1|ABCG2|CA1|CACNA1B|CACNA1F|CACNA2D3|CACNB1|CACNB2|SMPD1	-0.5036	2.1116	-1.5093
Irsogladine	MCF7	trt_cp	10 µmol/L	24 h	2	112	0.51	0.241671	Phosphodiesterase inhibitor	PDE4A	-0.5035	2.1116	-1.509
Ku-55933	PC3	trt_cp	0.04 µmol/L	24 h	2	57	0.4515	0.162217	ATM kinase inhibitor	ATM|PRKDC	-0.5035	2.1116	-1.5089
Coumophos	HEPG2	trt_cp	10 µmol/L	24 h	2	83	0.18	0.123596	Cholinesterase inhibitor	-666	-0.5035	2.1116	-1.5089
3-Methyl-Gaba	PHH	trt_cp	10 µmol/L	24 h	3	184	0.31	0.241502	GABA aminotransferase activator	-666	-0.5034	2.1116	-1.5086
O-3M3Fbs	HT29	trt_cp	10 µmol/L	6 h	4	94	0.14	0.116	Phospholipase activator	-666	-0.5034	2.1116	-1.5086
Zm-336372	SW480	trt_cp	100 µmol/L	6 h	2	94	0.31	0.172614	RAF inhibitor	BRAF|LCK|MAPK14|RAF1	-0.5034	2.1116	-1.5086
Sibutramine	VCAP	trt_cp	10 µmol/L	24 h	5	405	0.47	0.441171	Serotonin receptor antagonist	SLC6A2|SLC6A4|SLC6A3|CYP2B6|CYP2C19|CYP3A5	-0.5034	2.1116	-1.5085
Betahistine	ASC	trt_cp	10 µmol/L	24 h	4	83	0.14	0.109002	Histamine receptor agonist|Histamine receptor antagonist	HRH3|HRH1	-0.5033	2.1116	-1.5084
Gemcitabine	NCIH508	trt_cp	0.08 µmol/L	6 h	2	193	0.67	0.363619	Ribonucleoside reductase inhibitor	RRM1|CMPK1|RRM2|TYMS	-0.5033	2.1116	-1.5084
Mgcd-265	HS578T	trt_cp	0.08 µmol/L	6 h	3	127	0.45	0.241735	VEGFR inhibitor	MET|KDR|AXL	-0.5033	2.1116	-1.5084
Cgp-7930	A549	trt_cp	10 µmol/L	6 h	3	118	0.33	0.199539	GABA receptor antagonist|GABA receptor agonist	GABBR1	-0.5033	2.1116	-1.5083
Narciclasine	H1299	trt_cp	10 µmol/L	6 h	2	336	0.66	0.476181	LIM kinase activator|Rho associated kinase activator	RHOA	-0.5033	2.1116	-1.5082
Ttnpb	MDAMB231	trt_cp	0.74 µmol/L	24 h	2	124	0.2537	0.17935	Retinoid receptor agonist	RARB|RARA|RARG	-0.5033	2.1116	-1.5082
Alimemazine	VCAP	trt_cp	10 µmol/L	6 h	4	265	0.15	0.201604	Histamine receptor agonist	HRH1	-0.5032	2.1116	-1.5081
Deracoxib	HCC515	trt_cp	10 µmol/L	24 h	3	267	0.49	0.36575	Cyclooxygenase inhibitor	PTGS2	-0.5031	2.1116	-1.5078
Brd-K73700643	MCF7	trt_cp	10 µmol/L	24 h	4	163	0.07	0.108012	Melatonin receptor agonist	-666	-0.5031	2.1116	-1.5078
Bms-299897	HCT116	trt_cp	10 µmol/L	6 h	2	112	0.56	0.253241	Gamma secretase inhibitor	-666	-0.5031	2.1116	-1.5077
Filgotinib	HELA	trt_cp	10 µmol/L	24 h	3	189	0.4713	0.301794	JAK inhibitor	JAK1|JAK2|JAK3|TYK2	-0.503	2.1116	-1.5075
Daminozide	HCC515	trt_cp	10 µmol/L	24 h	3	331	0.5736	0.440605	KDM2A inhibitor	KDM2A|KDM7A|PHF8	-0.503	2.1116	-1.5075
Biotin	PC3	trt_cp	10 µmol/L	6 h	4	127	0.1	0.113955	Vitamin B	ACACA|ACACB|HLCS|MCCC1|MCCC2|PC|PCCA|PCCB|SLC5A6	-0.503	2.1116	-1.5075
Erbstatin-Analog	A549	trt_cp	10 µmol/L	24 h	2	84	0.1338	0.107201	EGFR inhibitor|Tyrosine kinase inhibitor	-666	-0.503	2.1116	-1.5074
Benzofuran	PC3	trt_cp	10 µmol/L	24 h	6	159	0.21	0.184773	Carcinogen	-666	-0.5029	2.1116	-1.5072
Entacapone	A375	trt_cp	10 µmol/L	6 h	5	300	0.25	0.276924	Catechol O methyltransferase inhibitor	COMT	-0.5028	2.1116	-1.507
L-689560	HCC515	trt_cp	10 µmol/L	6 h	2	48	0.16	0.0886158	Glutamate receptor antagonist	GRIN1|GRIN2A|GRIN2B|GRIN2C|GRIN2D	-0.5028	2.1116	-1.507
Remacemide	A375	trt_cp	10 µmol/L	6 h	3	139	0.29	0.203019	Glutamate receptor antagonist	GRIN1	-0.5028	2.1116	-1.5069
Sgx-523	MCF10A	trt_cp	0.37 µmol/L	24 h	2	58	0.2822	0.129367	HGF receptor inhibitor	MET	-0.5028	2.1116	-1.5068
Ml-133	HA1E	trt_cp	10 µmol/L	24 h	3	304	0.31	0.310419	Potassium channel antagonist	-666	-0.5027	2.1116	-1.5065
Irinotecan	HA1E	trt_cp	10 µmol/L	6 h	2	263	0.48	0.359277	Topoisomerase inhibitor	TOP1|CYP3A5|TOP1MT	-0.5027	2.1116	-1.5065
Brl-50481	ASC	trt_cp	10 µmol/L	24 h	3	29	0.06	0.0421799	Phosphodiesterase inhibitor	PDE7A|PDE7B	-0.5027	2.1116	-1.5064
Mitoxantrone	OCILY19	trt_cp	0.01 µmol/L	24 h	3	108	0.34	0.193768	Topoisomerase inhibitor	TOP2A|PIM1	-0.5026	2.1116	-1.5062
Pt-630	H1299	trt_cp	10 µmol/L	6 h	2	97	0.37	0.191566	Dipeptidyl peptidase inhibitor	DPP4	-0.5025	2.1116	-1.5061
Benperidol	PC3	trt_cp	10 µmol/L	6 h	3	259	0.28	0.272307	Dopamine receptor antagonist	DRD2	-0.5025	2.1116	-1.5059
Vandetanib	THP1	trt_cp	10 µmol/L	24 h	3	119	0.2468	0.173291	EGFR inhibitor|RET tyrosine kinase inhibitor|VEGFR inhibitor	EGFR|KDR|RET|FLT1|FLT4|PTK6|TEK|FLT3|KIT|EPHA1|EPHA10|EPHA2|EPHA3|EPHA4|EPHA5|EPHA6|EPHA7|EPHA8|EPHB1|EPHB2|EPHB3|EPHB4|EPHB6|ERBB2|ERBB3|ERBB4|SRC|VEGFA	-0.5025	2.1116	-1.5059
Vorinostat	TMD8	trt_cp	0.125 µmol/L	24 h	3	105	0.37	0.199309	HDAC inhibitor	HDAC1|HDAC2|HDAC3|HDAC6|HDAC8|HDAC10|HDAC11|HDAC5|HDAC9	-0.5025	2.1116	-1.5059
Brd-K16133773	PC3	trt_cp	2.22 µmol/L	24 h	3	98	0.3663	0.191585	17,20 lyase inhibitor|Cytochrome P450 inhibitor|Steroid sulfatase inhibitor|Androgen biosynthesis inhibitor	CYP17A1|CYP2C19|CYP2C8|CYP3A5	-0.5024	2.1116	-1.5057
Am-404	PC3	trt_cp	10 µmol/L	24 h	4	141	0.2	0.169807	Cyclooxygenase inhibitor|FAAH inhibitor|TRPV antagonist	TRPV1|CNR1|CNR2|FAAH	-0.5023	2.1116	-1.5055
Trazodone	MCF7	trt_cp	3.33 µmol/L	24 h	3	89	0.3249	0.171949	Adrenergic receptor antagonist|Serotonin receptor antagonist|Serotonin reuptake inhibitor	SLC6A4|HTR2A|HTR2C|ADRA1A|ADRA2A|HRH1|HTR1A|HTR2B	-0.5023	2.1116	-1.5054
Paclitaxel	HEPG2	trt_cp	10 µmol/L	6 h	2	93	0.29	0.166062	Tubulin inhibitor	TUBB|NR1I2|ABCB1|CYP2C8|BCL2|MAP2|MAP4|MAPT|TLR4|TUBB1	-0.5023	2.1116	-1.5054
Bethanechol	MCF7	trt_cp	10 µmol/L	24 h	3	67	0.1714	0.108361	Acetylcholine receptor agonist	CHRM2|CHRM1|CHRM3|CHRM4	-0.5022	2.1116	-1.5052
Kinetin-Riboside	SW480	trt_cp	10 µmol/L	6 h	2	114	0.25	0.170708	Apoptosis stimulant	-666	-0.5023	2.1116	-1.5052
Pinacidil	ASC	trt_cp	10 µmol/L	24 h	4	83	0.11	0.0966198	ATP channel activator|Potassium channel activator	ABCC9|KCNJ8|ABCC8	-0.5022	2.1116	-1.5051
Fluspirilene	H1299	trt_cp	4 µmol/L	6 h	2	66	0.14	0.0972001	Dopamine receptor antagonist	DRD2|HTR2A|CACNG1|HRH1|HTR1A|HTR1D|HTR1E	-0.5022	2.1116	-1.5051
Probenecid	PHH	trt_cp	10 µmol/L	24 h	2	152	0.25	0.197116	Uricosuric	SLC22A6|SLC22A11|SLC22A8|ABCC1|TRPV2|PANX1|SLCO1C1	-0.5022	2.1116	-1.5051
Gliquidone	HELA	trt_cp	1.11 µmol/L	24 h	3	122	0.4316	0.232034	Sulfonylurea	ABCC8|KCNJ11|KCNJ10|KCNJ8	-0.5022	2.1116	-1.505
Pf-04217903	HEPG2	trt_cp	10 µmol/L	24 h	2	256	0.6615	0.416117	MET inhibitor	MET	-0.5021	2.1116	-1.5047
Pnu-96415E	PC3	trt_cp	10 µmol/L	24 h	5	221	0.2507	0.238015	Dopamine receptor antagonist	-666	-0.5021	2.1116	-1.5046
Mk-1775	NCIH508	trt_cp	10 µmol/L	6 h	2	44	0.48	0.146953	WEE1 kinase inhibitor	WEE1	-0.502	2.1116	-1.5044
Diethyltoluamide	A549	trt_cp	10 µmol/L	6 h	3	177	0.24	0.208412	DEET, activator of fly antenna ionotropic receptor IR40a	-666	-0.502	2.1116	-1.5043
Pci-29732	SKMEL5	trt_cp	10 µmol/L	24 h	3	202	0.3941	0.285305	BTK inhibitor	BTK	-0.5019	2.1116	-1.5041
Arglabin	A549	trt_cp	10 µmol/L	24 h	4	116	0.2868	0.184437	Farnesyltransferase inhibitor	FNTA|NFKB1	-0.5019	2.1116	-1.5041
Zileuton	HEPG2	trt_cp	150 µmol/L	6 h	3	126	0.21	0.164485	Leukotriene inhibitor|Lipoxygenase inhibitor	ALOX5	-0.5019	2.1116	-1.5041
Apo-866	PC3	trt_cp	0.3 µmol/L	24 h	5	158	0.3562	0.239887	NAMPT inhibitor	-666	-0.5019	2.1116	-1.504
Tamoxifen	MCF10A	trt_cp	0.125 µmol/L	24 h	2	73	0.1342	0.100085	Estrogen receptor antagonist|Selective estrogen receptor modulator (SERM)	ESR1|ESR2|CYP3A5|ESRRG|PLD1|PRKCD|PRKCE|PRKCQ|PRKCZ|EBP|GPER1|PRKCA|PRKCB|PRKCG|PRKCI	-0.5018	2.1116	-1.5039
Brd-K61217870	HCC515	trt_cp	10 µmol/L	6 h	3	245	0.56	0.374548	Glutamate receptor antagonist	-666	-0.5018	2.1116	-1.5038
Furosemide	A549	trt_cp	0.03 µmol/L	24 h	2	264	0.5051	0.369251	Diuretic	SLC12A1|SLC12A2|CA2|GPR35	-0.5017	2.1116	-1.5036
Brd-A80383043	A375	trt_cp	10 µmol/L	6 h	5	276	0.27	0.276037	Glutamate receptor agonist|Glutamate receptor antagonist	-666	-0.5017	2.1116	-1.5036
Artemether	HT29	trt_cp	10 µmol/L	6 h	4	116	0.11	0.114224	Antimalarial	CYP2B6|CYP2C19|CYP3A5|ATP1A1	-0.5017	2.1116	-1.5034
Emf-Bca1-60	NEU	trt_cp	10 µmol/L	24 h	2	148	0.1	0.123016	Caspase inhibitor	-666	-0.5016	2.1116	-1.5031
Sb-203580	SKL	trt_cp	10 µmol/L	24 h	3	133	0.4128	0.236933	P38 MAPK inhibitor	MAPK14|MAPK1|MAPK11|AKT1|ALOX5|CHEK1|CYP2D6|CYP3A4|GAK|GSK3B|LCK|MAPK10|MAPK12|MAPK8|MAPK9|PRKCA|RAF1|RIPK2|ROCK1|RPS6KB1|SGK1|SRC|TNF	-0.5015	2.1116	-1.5029
Lenalidomide	SKMEL5	trt_cp	0.04 µmol/L	24 h	2	58	0.29	0.131143	Carcinogen	CRBN|TNF|CDH5|PTGS2|TNFSF11	-0.5015	2.1116	-1.5028
Rvx-208	HT29	trt_cp	2.22 µmol/L	24 h	2	76	0.2814	0.147877	Apolipoprotein expression enhancer	APOA1|BRD4|BRD3	-0.5014	2.1116	-1.5027
Diminazene-Aceturate	YAPC	trt_cp	10 µmol/L	24 h	2	89	0.1677	0.123536	ACE inhibitor|DNA intercalating agent|Topoisomerase inhibitor	-666	-0.5013	2.1116	-1.5024
Macitentan	A375	trt_cp	3.33 µmol/L	24 h	3	384	0.61	0.489397	Endothelin receptor antagonist	EDNRA|EDNRB	-0.5013	2.1116	-1.5024
Sid-7969543	A549	trt_cp	10 µmol/L	24 h	2	36	0.24	0.0939913	Steroid	NR5A1	-0.5013	2.1116	-1.5024
Limonin	SKB	trt_cp	10 µmol/L	24 h	2	68	0.15	0.102125	HIV inhibitor	-666	-0.5012	2.1116	-1.5022
Cephalexin	PC3	trt_cp	10 µmol/L	24 h	3	245	0.31	0.278673	Bacterial cell wall synthesis inhibitor	-666	-0.5012	2.1116	-1.5021
Pregnenolone	VCAP	trt_cp	10 µmol/L	24 h	5	139	0.23	0.180801	Glutamate receptor antagonist	PGR|CYP17A1|SULT2B1	-0.5012	2.1116	-1.5021
Dipivefrine	HT29	trt_cp	10 µmol/L	24 h	3	121	0.15	0.136229	Adrenergic receptor agonist	ADRA1A|ACHE|ADRA2A|ADRB2|BCHE	-0.5012	2.1116	-1.502
Alpha-Tocopherol	MCF7	trt_cp	0.01 µmol/L	6 h	2	98	0.23	0.151812	Antioxidant	-666	-0.5012	2.1116	-1.502
Brd-A84389633	PC3	trt_cp	10 µmol/L	24 h	5	90	0.08	0.0858019	Serotonin receptor antagonist	-666	-0.5012	2.1116	-1.502
Crotamiton	VCAP	trt_cp	10 µmol/L	24 h	2	49	0.28	0.118443	Antipruritic	-666	-0.5011	2.1116	-1.5017
Eicosatetraynoic-Acid	SKB	trt_cp	10 µmol/L	24 h	4	140	0.45	0.253805	Cyclooxygenase inhibitor|Lipoxygenase inhibitor	ALOX12|PPARA|PPARG|PTGS1	-0.5011	2.1116	-1.5017
Resveratrol	SKL	trt_cp	10 µmol/L	24 h	3	86	0.3273	0.16965	Cytochrome P450 inhibitor|SIRT activator	PTGS1|SIRT1|PTGS2|APOA1|BACE1|MAOA|SCN5A|TXNRD1|TXNRD2|XDH|CSNK2A1|NQO2	-0.5011	2.1116	-1.5017
Azaperone	A549	trt_cp	10 µmol/L	6 h	2	65	0.26	0.131454	Dopamine receptor antagonist	DRD2|DRD3	-0.501	2.1116	-1.5015
Tetrahydropalmatine	SKB	trt_cp	10 µmol/L	24 h	3	56	0.2	0.107014	Serotonin receptor agonist	-666	-0.501	2.1116	-1.5015
Ketanserin	PC3	trt_cp	0.04 µmol/L	24 h	3	124	0.1448	0.135496	Serotonin receptor antagonist	HTR2A|HTR2C|ADRA1A|ADRA1B|ADRA1D|DRD1|DRD5|HTR1A|HTR1B|HTR1D|HTR2B|HTR5A|HTR7|SLC18A1|SLC18A2	-0.501	2.1116	-1.5014
Phylloquinone	A549	trt_cp	10 µmol/L	6 h	2	66	0.12	0.0899898	Vitamin K	-666	-0.5009	2.1116	-1.5012
Mk-0752	HEK293	trt_cp	0.37 µmol/L	24 h	3	199	0.5694	0.340381	Gamma secretase inhibitor	-666	-0.5008	2.1116	-1.501
L-Bso	ASC	trt_cp	10 µmol/L	24 h	4	104	0.24	0.159754	Glutathione transferase inhibitor	-666	-0.5008	2.1116	-1.5009
Azd-8330	PC3	trt_cp	10 µmol/L	24 h	3	127	0.183	0.154155	MEK inhibitor	-666	-0.5008	2.1116	-1.5009
Dibenzepin	PC3	trt_cp	10 µmol/L	24 h	3	148	0.44	0.25804	Norepinephrine inhibitor	-666	-0.5008	2.1116	-1.5009
Semaxanib	YAPC	trt_cp	0.08 µmol/L	24 h	2	70	0.1632	0.108079	VEGFR inhibitor	KDR|FLT1|KIT|PDGFRB|FLT3|MET|FGFR1|PDGFRA|RET	-0.5007	2.1116	-1.5007
Glycitein	HELA	trt_cp	3.33 µmol/L	24 h	3	124	0.3765	0.218486	TNF inhibitor	TNF|APP|IL1B	-0.5007	2.1116	-1.5005
Rescinnamine	HCC515	trt_cp	10 µmol/L	6 h	3	37	0.14	0.0727772	ACE inhibitor	ACE	-0.5007	2.1116	-1.5004
Kinetin-Riboside	NCIH596	trt_cp	10 µmol/L	6 h	2	242	0.62	0.391682	Apoptosis stimulant	-666	-0.5005	2.1116	-1.5001
Selumetinib	VCAP	trt_cp	10 µmol/L	6 h	2	41	0.21	0.0938279	MEK inhibitor	MAP2K1|MAP2K2	-0.5005	2.1116	-1.5001
Nutlin-3	HT29	trt_cp	3.33 µmol/L	24 h	3	184	0.49	0.303625	MDM inhibitor	MDM2|TP53	0.5317	2.3056	1.3873
10-Debc	NPC	trt_cp	10 µmol/L	24 h	3	188	0.29	0.236107	AKT inhibitor	-666	0.5317	2.3056	1.3873
Ve-822	A375	trt_cp	0.12 µmol/L	6 h	3	76	0.22	0.130752	ATR kinase inhibitor	ATR|ATM|MTOR|PIK3CG	0.5317	2.3056	1.3873
Amd-11070	MCF7	trt_cp	0.01 µmol/L	24 h	2	109	0.2586	0.169769	CC chemokine receptor antagonist	CXCR4	0.5316	2.3056	1.3872
Flunisolide	SKB	trt_cp	10 µmol/L	24 h	2	147	0.17	0.15985	Cytochrome P450 inhibitor	NR3C1	0.5316	2.3056	1.3872
Methoprene-Acid	ASC	trt_cp	10 µmol/L	24 h	4	262	0.3	0.283493	Retinoid receptor agonist	RXRA	0.5316	2.3055	1.3871
Pf-562271	HEPG2	trt_cp	10 µmol/L	6 h	3	555	0.69	0.625751	Focal adhesion kinase inhibitor	PTK2|PTK2B	0.5315	2.3054	1.387
Pp-30	HCC515	trt_cp	12 µmol/L	6 h	3	360	0.542	0.446665	RAF inhibitor	RAF1	0.5316	2.3055	1.387
Desmethylclomipramine	NPC	trt_cp	10 µmol/L	24 h	3	508	0.71	0.607284	Selective serotonin reuptake inhibitor (SSRI)	-666	0.5315	2.3054	1.3869
Oseltamivir-Carboxylate	A549	trt_cp	1.11 µmol/L	24 h	2	170	0.2487	0.207918	Neuraminidase inhibitor	-666	0.5315	2.3054	1.3869
Cp-945598	HT29	trt_cp	0.01 µmol/L	24 h	2	113	0.1516	0.132349	Cannabinoid receptor antagonist	CNR1	0.5315	2.3054	1.3869
Cp-94253	HT29	trt_cp	10 µmol/L	6 h	5	401	0.13	0.230874	Serotonin receptor agonist	HTR1B	0.5315	2.3054	1.3869
Mg-132	HEK293	trt_cp	20 µmol/L	24 h	2	633	0.748	0.695798	Proteasome inhibitor	PSMB1	0.5315	2.3053	1.3868
Fluoropyruvate	HCT116	trt_cp	40 µmol/L	6 h	2	41	0.25	0.102375	PDK inhibitor	-666	0.5315	2.3053	1.3868
J-104129	SKB	trt_cp	10 µmol/L	24 h	3	223	0.44	0.316745	Acetylcholine receptor antagonist	CHRM3	0.5314	2.3051	1.3866
Tetrahydrobiopterin	HT29	trt_cp	10 µmol/L	6 h	4	227	0.32	0.272533	Nitric oxide stimulant|Nitric oxide synthase stimulant|Phenylalanine 4-hydroxylase stimulant	PAH|TH	0.5314	2.3051	1.3866
Omeprazole	NPC	trt_cp	10 µmol/L	24 h	3	94	0.05	0.0693233	Proton pump inhibitor	ATP4A|CYP1A2|CYP2C19|CLCN2	0.5314	2.3051	1.3866
Coumaric-Acid	MCF7	trt_cp	10 µmol/L	6 h	2	119	0.26	0.177865	Antioxidant	-666	0.5314	2.305	1.3865
Pu-H71	A549	trt_cp	10 µmol/L	24 h	3	218	0.52	0.340456	HSP inhibitor	HSP90AA1	0.5313	2.3049	1.3864
Ap-26113	HA1E	trt_cp	3.33 µmol/L	24 h	3	335	0.5149	0.419966	ALK inhibitor	ALK|EGFR	0.5313	2.3049	1.3864
Pha-848125	MCF7	trt_cp	0.03 µmol/L	24 h	2	171	0.4973	0.294875	CDK inhibitor|Growth factor receptor inhibitor	CDK2|CDK4|NTRK1|CDK1|CDK5|CDK7	0.5313	2.3049	1.3864
Masitinib	CD34	trt_cp	10 µmol/L	24 h	3	249	0.467	0.344817	KIT inhibitor|PDGFR inhibitor|Src inhibitor	KIT|FGFR3|LYN|PDGFRB|PDGFRA	0.5313	2.3049	1.3864
Telatinib	YAPC	trt_cp	10 µmol/L	24 h	3	206	0.3766	0.281646	KIT inhibitor|PDGFR inhibitor|VEGFR inhibitor	KDR|FLT4|KIT|PDGFRB	0.5313	2.3049	1.3864
Bms-387032	HEPG2	trt_cp	1.11 µmol/L	24 h	3	580	0.79	0.684476	CDK inhibitor|Cell cycle inhibitor|MCL1 inhibitor	CDK2|CDK7|CDK9|MCL1	0.5313	2.3048	1.3863
Diflunisal	HA1E	trt_cp	2.22 µmol/L	24 h	3	74	0.1141	0.0929157	Prostanoid receptor antagonist	PTGS2|PTGS1	0.5312	2.3048	1.3862
Curcumin	MCF10A	trt_cp	100 µmol/L	24 h	2	547	0.77	0.65625	Cyclooxygenase inhibitor|Histone acetyltransferase inhibitor|Lipoxygenase inhibitor|NFKB inhibitor	PTGS1|PTGS2|CCND1|DNMT1|G6PC|MAPT|APP|CA1|CA12|CA14|CA2|CA4|CA6|CA9|CYP3A4|DNMT3B|EP300|MMP13|MMP9|NOS2|XDH	0.5312	2.3046	1.3861
Ellipticine	SKB	trt_cp	10 µmol/L	24 h	4	409	0.56	0.483934	Topoisomerase inhibitor	TOP2A|TOP2B	0.5312	2.3046	1.3861
Vesamicol	U2OS	trt_cp	6.66 µmol/L	6 h	2	36	0.24	0.0939913	Acetylcholinesterase inhibitor	SLC18A3	0.5312	2.3047	1.3861
Brd-K79437791	PHH	trt_cp	10 µmol/L	24 h	4	352	0.09	0.17998	Inhibitor of methylation of endogenous isoprenylated proteins	PPARG	0.5312	2.3045	1.386
Rs-56812	ASC	trt_cp	10 µmol/L	24 h	3	400	0.16	0.255812	Serotonin receptor agonist	HTR3A	0.5311	2.3044	1.3859
Cediranib	MCF10A	trt_cp	0.03 µmol/L	24 h	2	143	0.3553	0.227927	VEGFR inhibitor|KIT inhibitor	KDR|FLT1|FLT4|KIT|PDGFRB|CSF1R|FLT3|PDGFRA	0.5311	2.3044	1.3858
Xylazine	MCF7	trt_cp	10 µmol/L	6 h	3	220	0.24	0.232353	Adrenergic receptor agonist	ADRA2A|ADRA2B|ADRA2C	0.531	2.3041	1.3856
Wye-125132	PHH	trt_cp	3.33 µmol/L	24 h	2	296	0.63	0.436663	MTOR inhibitor	MTOR|PIK3CA	0.5309	2.3039	1.3854
Clozapine	NEU	trt_cp	10 µmol/L	24 h	3	83	0.13	0.105037	Serotonin receptor antagonist|Dopamine receptor antagonist	DRD4|DRD2|DRD3|HTR2A|ADRA1A|ADRA1B|CHRM1|DRD1|HRH1|HRH4|HTR1A|HTR1B|HTR1D|HTR1E|HTR2C|HTR6|HTR7|CYP2C19|ADRA1D|ADRA2A|ADRA2B|ADRA2C|CALY|CHRM2|CHRM3|CHRM4|CHRM5|DRD5|HTR1F|HTR2B|HTR3A|HTR5A	0.5309	2.3039	1.3854
C-646	AGS	trt_cp	20 µmol/L	6 h	2	297	0.12	0.190897	Histone acetyltransferase inhibitor	EP300	0.5309	2.3038	1.3853
Rescinnamine	A375	trt_cp	10 µmol/L	6 h	3	47	0.07	0.0580001	ACE inhibitor	ACE	0.5309	2.3038	1.3853
Quinoclamine	NCIH2073	trt_cp	12 µmol/L	6 h	2	124	0.3	0.19503	Algicide	-666	0.5309	2.3038	1.3852
Daunorubicin	A549	trt_cp	10 µmol/L	24 h	3	719	0.78	0.757255	RNA synthesis inhibitor|Topoisomerase inhibitor	TOP2A|TOP2B	0.5308	2.3034	1.3851
Brd-U08759356	A549	trt_cp	10 µmol/L	24 h	3	408	0.7	0.540393	EGFR inhibitor	-666	0.5308	2.3033	1.385
Fluorouracil	HEPG2	trt_cp	10 µmol/L	24 h	3	344	0.61	0.463207	Thymidylate synthase inhibitor	-666	0.5308	2.3034	1.385
Pidotimod	HT29	trt_cp	0.25 µmol/L	24 h	2	104	0.2272	0.155436	Interferon inducer|Interleukin receptor agonist	-666	0.5308	2.3034	1.385
Escitalopram	HUH7	trt_cp	10 µmol/L	72 h	3	172	0.07	0.110954	Selective serotonin reuptake inhibitor (SSRI)	SLC6A4|CYP2C19|ADRA1A|CHRM1|HRH1|SLC6A2|SLC6A3	0.5308	2.3034	1.385
Bmy-14802	YAPC	trt_cp	0.01 µmol/L	24 h	2	580	0.6569	0.624158	Sigma receptor antagonist	HTR1A|SIGMAR1	0.5308	2.3033	1.3849
Gbr-12783	HT29	trt_cp	10 µmol/L	6 h	5	225	0.08	0.135665	Dopamine receptor antagonist	-666	0.5308	2.3033	1.3849
Teniposide	HEPG2	trt_cp	10 µmol/L	6 h	2	293	0.68	0.451356	Topoisomerase inhibitor	TOP2A|CYP3A5|TOP2B	0.5307	2.303	1.3848
Cladribine	HEK293	trt_cp	0.25 µmol/L	24 h	2	58	0.1132	0.0819347	Adenosine deaminase inhibitor|Ribonucleoside reductase inhibitor	ADA|PNP|POLA1|POLE|POLE2|POLE3|POLE4|RRM1|RRM2|RRM2B	0.5307	2.3031	1.3848
Fk-888	NEU	trt_cp	10 µmol/L	24 h	3	147	0.09	0.116308	Tachykinin antagonist	TACR1|TACR2	0.5307	2.3028	1.3847
Dihydrodeoxygedunin	MCF7	trt_cp	10 µmol/L	6 h	4	287	0.0443	0.114018	Growth factor receptor activator	NTRK2	0.5306	2.3027	1.3846
Cct-031374	A375	trt_cp	10 µmol/L	24 h	5	353	0.51	0.429045	WNT inhibitor	CTNNB1	0.5306	2.3025	1.3845
Masitinib	VCAP	trt_cp	10 µmol/L	24 h	5	287	0.36	0.325029	KIT inhibitor|PDGFR inhibitor|Src inhibitor	KIT|FGFR3|LYN|PDGFRB|PDGFRA	0.5306	2.3025	1.3845
Brd-K40853697	NCIH2073	trt_cp	150 µmol/L	6 h	2	50	0.06	0.0553849	STAT inhibitor	-666	0.5305	2.3022	1.3843
Moxifloxacin	ASC	trt_cp	10 µmol/L	24 h	3	145	0.22	0.180603	Bacterial DNA inhibitor	TOP2A	0.5305	2.3022	1.3842
Eo-1428	PHH	trt_cp	10 µmol/L	24 h	3	135	0.22	0.174264	P38 MAPK inhibitor	MAPK11|MAPK14	0.5304	2.3019	1.3841
Lerisetron	YAPC	trt_cp	0.04 µmol/L	24 h	3	129	0.1066	0.118578	Serotonin receptor antagonist	HTR3A	0.5304	2.3015	1.3839
Dibenzepin	MCF7	trt_cp	10 µmol/L	24 h	3	218	0.3	0.258595	Norepinephrine inhibitor	-666	0.5303	2.3013	1.3838
Nu-7441	ASC	trt_cp	10 µmol/L	24 h	3	97	0.25	0.157466	P-glycoprotein inhibitor|DNA dependent protein kinase inhibitor	PRKDC|ABCB1	0.5303	2.3013	1.3838
Clofoctol	HEK293	trt_cp	0.125 µmol/L	24 h	3	138	0.1311	0.13601	Bacterial protein synthesis inhibitor	-666	0.5303	2.3012	1.3838
C-1	A549	trt_cp	10 µmol/L	6 h	2	128	0.28	0.191432	Protein kinase inhibitor	PRKCA	0.5303	2.301	1.3837
Calpeptin	HA1E	trt_cp	10 µmol/L	24 h	3	156	0.24	0.195658	Calpain inhibitor	-666	0.5303	2.3011	1.3837
Brl-15572	PHH	trt_cp	10 µmol/L	24 h	3	89	0.1	0.095395	Serotonin receptor antagonist	HTR1D|HTR1A|HTR1B|HTR1E|HTR1F|HTR2A|HTR2B|HTR2C|HTR6	0.5303	2.3012	1.3837
Rociletinib	A549	trt_cp	8 µmol/L	24 h	3	311	0.58	0.429462	EGFR inhibitor	EGFR	0.5302	2.3009	1.3836
Aminolevulinic-Acid	HEK293	trt_cp	3.33 µmol/L	24 h	3	69	0.1631	0.107271	Oxidizing agent	-666	0.5303	2.3009	1.3836
Saquinavir	NPC	trt_cp	10 µmol/L	24 h	4	140	0.1	0.119645	HIV inhibitor	CYP3A5|CYP3A4	0.5303	2.3009	1.3836
Crizotinib	NPC	trt_cp	10 µmol/L	24 h	3	644	0.72	0.688557	ALK inhibitor	ALK|MET|CYP2B6|CYP3A5|MST1R|ROS1	0.5302	2.3006	1.3835
Mazindol	THP1	trt_cp	3.33 µmol/L	24 h	2	119	0.1693	0.143527	Dopamine receptor antagonist|Serotonin reuptake inhibitor	SLC6A3|SLC6A4|SLC6A2	0.5302	2.3006	1.3835
Salsolinol	HCC515	trt_cp	10 µmol/L	6 h	3	127	0.39	0.225043	Monoamine oxidase inhibitor|Tyrosine hydroxylase inhibitor	-666	0.5302	2.3006	1.3834
Trimethoprim	HA1E	trt_cp	10 µmol/L	24 h	3	132	0.1591	0.146539	Dihydrofolate reductase inhibitor	CYP2C8|SLC22A2|DHFR|TYMS	0.5302	2.3005	1.3834
Clofazimine	A549	trt_cp	10 µmol/L	24 h	3	179	0.21	0.19605	Bacterial DNA inhibitor	-666	0.5302	2.3004	1.3833
Ergocryptine	MCF7	trt_cp	10 µmol/L	6 h	3	182	0.2	0.192922	Dopamine receptor agonist	-666	0.5301	2.3003	1.3833
Quinpirole	HT29	trt_cp	10 µmol/L	6 h	3	642	0.33	0.465431	Dopamine receptor agonist	DRD2|DRD3|DRD4	0.5301	2.3002	1.3832
Sb-218795	PHH	trt_cp	10 µmol/L	24 h	3	194	0.2	0.19918	Tachykinin antagonist	TACR3	0.5301	2.3001	1.3832
Ncs-382	A549	trt_cp	10 µmol/L	24 h	2	188	0.27	0.22782	GABA receptor antagonist	GABBR1|GABBR2|SLC52A2	0.5301	2.2999	1.3831
Solanine	PC3	trt_cp	10 µmol/L	6 h	4	199	0.14	0.16878	Acetylcholinesterase inhibitor	-666	0.5301	2.3	1.3831
Auranofin	NALM6	trt_cp	2.5 µmol/L	24 h	2	801	0.8145	0.816756	NFKB inhibitor	TXNRD1|TXNRD2|IKBKB|PRDX5|TRPA1	0.53	2.2993	1.3829
Prostaglandin-B2	NPC	trt_cp	10 µmol/L	24 h	4	140	0.14	0.141566	Prostanoid receptor antagonist	-666	0.53	2.2994	1.3829
Etanidazole	A549	trt_cp	0.37 µmol/L	6 h	3	151	0.28	0.207921	Bacterial cell wall synthesis inhibitor	-666	0.5299	2.2991	1.3828
Cgp-54626	A375	trt_cp	10 µmol/L	6 h	3	113	0.2	0.152014	GABA receptor antagonist	GABBR1|GABBR2|KCTD12|KCTD16|KCTD8	0.53	2.2992	1.3828
Tolmetin	PHH	trt_cp	10 µmol/L	24 h	2	206	0.12	0.158985	Cyclooxygenase inhibitor	PTGS2|PTGS1	0.5299	2.2991	1.3828
Mk-0812	A375	trt_cp	10 µmol/L	24 h	3	89	0.3422	0.176468	CC chemokine receptor antagonist	CCR2	0.5299	2.2987	1.3827
Tranylcypromine	NEU	trt_cp	10 µmol/L	24 h	3	495	0.63	0.564681	Monoamine oxidase inhibitor	MAOA|MAOB|KDM1A|CYP2A6	0.5299	2.2983	1.3826
Formestane	A375	trt_cp	3.33 µmol/L	24 h	3	82	0.2009	0.129786	Aromatase inhibitor	CYP19A1	0.5299	2.2984	1.3826
Salmeterol	A375	trt_cp	10 µmol/L	6 h	3	344	0.47	0.406592	Adrenergic receptor agonist	ADRB2	0.5298	2.2982	1.3825
Nifurtimox	VCAP	trt_cp	10 µmol/L	6 h	5	138	0.06	0.0920123	DNA inhibitor	-666	0.5298	2.2976	1.3824
Chaetocin	HCC515	trt_cp	0.08 µmol/L	6 h	3	334	0.5495	0.433199	Histone lysine methyltransferase inhibitor	SUV39H1	0.5297	2.2971	1.3823
Nvp-Bgj398	SKL	trt_cp	0.37 µmol/L	24 h	2	151	0.34	0.229118	FGFR inhibitor	FGFR1|FGFR2|FGFR3|FGFR4|KDR	0.5298	2.2973	1.3823
Ecabet	THP1	trt_cp	0.25 µmol/L	24 h	2	72	0.0735	0.0735598	Gastrin inhibitor|Urease inhibitor	CCKBR|GAST|NOXO1	0.5297	2.297	1.3823
Sb-415286	HT29	trt_cp	10 µmol/L	6 h	3	205	0.37	0.278489	GSK inhibitor	GSK3B|GSK3A|RPS6KB1	0.5297	2.2969	1.3822
Vu-0415374-1	A375	trt_cp	10 µmol/L	6 h	4	82	0.25	0.14478	Glutamate receptor antagonist	GRM4	0.5297	2.2968	1.3822
Sunitinib	MCF7	trt_cp	10 µmol/L	24 h	2	459	0.71	0.577253	FLT3 inhibitor|KIT inhibitor|PDGFR inhibitor|RET inhibitor|VEGFR inhibitor	PDGFRB|FLT1|FLT3|FLT4|KDR|KIT|PDGFRA|RET	0.5297	2.296	1.3821
Rs-67506	MCF7	trt_cp	10 µmol/L	24 h	5	79	0.13	0.102474	Serotonin receptor agonist	HTR4	0.5297	2.2964	1.3821
Kin-001-220	PHH	trt_cp	10 µmol/L	24 h	3	582	0.73	0.659103	Aurora kinase inhibitor	-666	0.5296	2.2955	1.382
Phenytoin	U2OS	trt_cp	20 µmol/L	6 h	2	22	0.17	0.0618396	Hydantoin antiepileptic	SCN1A|SCN2A|SCN5A|ABCB1|CYP2B6|CYP2C19|CYP3A4|SCN10A|SCN11A|SCN3A|SCN4A|SCN7A|SCN8A|SCN9A	0.5297	2.2958	1.382
Berberine	HA1E	trt_cp	3.33 µmol/L	24 h	3	96	0.2149	0.145239	LDL receptor activator	LDLR|ACHE|CYP2C19|CYP2E1|PTPN1	0.5296	2.2947	1.3819
Roscovitine	YAPC	trt_cp	10 µmol/L	6 h	3	260	0.6	0.399386	CDK inhibitor	CDK2|CDK9|CDK7|CDK1|CDK5	0.5296	2.2942	1.3818
Tubastatin-A	VCAP	trt_cp	10 µmol/L	6 h	5	396	0.49	0.445427	HDAC inhibitor	HDAC6	0.5296	2.2943	1.3818
Ub-165	HA1E	trt_cp	10 µmol/L	6 h	3	211	0.24	0.22755	Acetylcholine receptor agonist	CHRNA3|CHRNA4|CHRNB2	0.5295	2.294	1.3818
Estropipate	NPC	trt_cp	10 µmol/L	24 h	4	434	0.14	0.249252	Estrogen receptor agonist	ESR1|ESR2	0.5296	2.2944	1.3818
Zk-93426	JURKAT	trt_cp	0.01 µmol/L	24 h	2	65	0.0716	0.0689833	Benzodiazepine receptor antagonist	GABRA1|GABRA2|GABRA3|GABRA5	0.5296	2.2944	1.3818
Fumagillin	A375	trt_cp	3.33 µmol/L	24 h	2	160	0.37	0.246032	Methionine aminopeptidase inhibitor	METAP2	0.5295	2.2932	1.3816
Linezolid	HUH7	trt_cp	10 µmol/L	72 h	3	137	0.17	0.154318	Bacterial 50S ribosomal subunit inhibitor	MAOA|MAOB	0.5295	2.2931	1.3816
Sunitinib	MCF10A	trt_cp	10 µmol/L	24 h	3	293	0.5721	0.414	FLT3 inhibitor|KIT inhibitor|PDGFR inhibitor|RET inhibitor|VEGFR inhibitor	PDGFRB|FLT1|FLT3|FLT4|KDR|KIT|PDGFRA|RET	0.5294	2.2918	1.3815
Ubenimex	PHH	trt_cp	10 µmol/L	24 h	3	86	0.04	0.0593075	Leukotriene inhibitor	LTA4H|ANPEP|RNPEP	0.5294	2.291	1.3814
Brd-K50324045	A549	trt_cp	10 µmol/L	24 h	3	720	0.8	0.767435	Nucleophosmin inhibitor	-666	0.5294	2.2907	1.3813
Pha-793887	HT29	trt_cp	0.12 µmol/L	24 h	2	115	0.4734	0.235936	CDK inhibitor	CDK1|CDK2|CDK4|CDK5|CCND1|CCNE1|CDK7|CDK9	0.5293	2.2873	1.381
Quercetin	ASC	trt_cp	10 µmol/L	24 h	3	123	0.28	0.187656	Polar auxin transport inhibitor	PIK3CG|AKR1B1|CYP2C8|EGFR|GAA|MAOA|PTPN1|SCN5A|SIRT1|XDH|ATP5A1|ATP5B|ATP5C1|HCK|HIBCH|PIM1|STK17B|UGT3A1	0.5292	2.286	1.3809
Rimonabant	HA1E	trt_cp	0.74 µmol/L	24 h	2	104	0.0848	0.094961	Cannabinoid receptor antagonist	CNR1|IL6|GPR55	0.5292	2.2865	1.3809
Kin001-127	SHSY5Y	trt_cp	10 µmol/L	24 h	3	345	0.5568	0.44319	ITK inhibitor	ITK	0.5292	2.2852	1.3808
Risperidone	MCF7	trt_cp	2.22 µmol/L	24 h	2	311	0.4228	0.366672	Dopamine receptor antagonist|Serotonin receptor antagonist	DRD2|HTR2A|DRD3|HTR2C|ADRA1A|ADRA1B|DRD4|HRH1|HTR1A|HTR1D|CYP3A5|ADRA1D|ADRA2A|ADRA2B|ADRA2C|DRD1|HTR1B|HTR1E|HTR1F|HTR6|HTR7	0.5292	2.2854	1.3808
Acy-1215	ASC	trt_cp	3.33 µmol/L	24 h	2	315	0.6171	0.445824	HDAC inhibitor	HDAC6|HDAC1|HDAC2|HDAC3|HDAC8	0.5291	2.2842	1.3807
Delcorine	HEPG2	trt_cp	10 µmol/L	6 h	2	343	0.45	0.397268	Antiarrhythmic|Ganglionic blocker	-666	0.5291	2.2837	1.3807
Progesterone	HCC515	trt_cp	10 µmol/L	6 h	2	152	0.09	0.11827	Progesterone receptor agonist	PGR|CYP17A1|NR3C2|CYP2C19|CATSPER1|CATSPER2|CATSPER3|CATSPER4|ESR1|OPRK1|TRPC5	0.5291	2.284	1.3807
Scriptaid	PC3	trt_cp	10 µmol/L	24 h	5	740	0.76	0.758321	HDAC inhibitor	HDAC1|HDAC2|HDAC3|HDAC4|HDAC5|HDAC6|HDAC7|HDAC8|HDAC9	0.5291	2.2826	1.3806
Mitomycin-C	A375	trt_cp	10 µmol/L	6 h	3	362	0.44	0.403563	DNA alkylating agent|DNA inhibitor	-666	0.5291	2.2832	1.3806
Biib-021	A375	trt_cp	0.01 µmol/L	24 h	2	163	0.4228	0.265456	HSP inhibitor	AOX1|HSP90AA1	0.5291	2.2824	1.3806
Forskolin	HA1E	trt_cp	10 µmol/L	24 h	3	241	0.35	0.293679	Adenylyl cyclase activator	ADCY2|ADCY5|GNAS	0.5291	2.2822	1.3806
Pivmecillinam	A375	trt_cp	10 µmol/L	6 h	3	390	0.31	0.351596	Bacterial cell wall synthesis inhibitor	-666	0.5291	2.2826	1.3806
Medetomidine	HA1E	trt_cp	10 µmol/L	6 h	2	134	0.27	0.192338	Adrenergic receptor agonist	ADRA2A|ADRA2B|ADRA2C|ADRA1A|ADRA1B|ADRA1D	0.5291	2.2828	1.3806
Ly-165163	A375	trt_cp	10 µmol/L	6 h	3	206	0.21	0.210317	Serotonin receptor antagonist	HTR1A|HTR1D	0.5291	2.2831	1.3806
Pilocarpine	THP1	trt_cp	0.37 µmol/L	24 h	2	127	0.1626	0.145309	Acetylcholine receptor agonist	CHRM3|CHRM1|CHRM2|CHRM4|CHRM5	0.5291	2.2812	1.3805
Pyrvinium-Pamoate	NCIH596	trt_cp	10 µmol/L	6 h	2	449	0.63	0.537804	Androgen receptor antagonist|AKT inhibitor	AR	0.529	2.28	1.3804
Pf-03758309	MCF10A	trt_cp	0.37 µmol/L	24 h	3	416	0.5855	0.499046	P21 activated kinase inhibitor	PAK4	0.529	2.2798	1.3804
Wortmannin	VCAP	trt_cp	10 µmol/L	6 h	4	186	0.35	0.258001	PI3K inhibitor	PLK1|PIK3CA|PIK3CG|ATM|ATR|MTOR|PLK3|PI4KA|PI4KB|PIK3CD|PIK3R1|PRKDC	0.529	2.2799	1.3804
Fenspiride	U2OS	trt_cp	10 µmol/L	6 h	2	67	0.26	0.133461	Bronchodilator	-666	0.529	2.2802	1.3804
Idarubicin	A549	trt_cp	10 µmol/L	24 h	3	686	0.75	0.725309	Topoisomerase inhibitor	TOP2A	0.529	2.2796	1.3803
Pp-3	ASC	trt_cp	10 µmol/L	24 h	4	500	0.29	0.385048	EGFR inhibitor	-666	0.529	2.2795	1.3803
Miconazole	HELA	trt_cp	2.22 µmol/L	24 h	2	101	0.2812	0.170412	Bacterial cell wall synthesis inhibitor	CYP19A1|KCNH2|KCNH6|KCNH7|KCNMA1|KCNMB1|KCNMB2|KCNMB3|KCNMB4|KCNN1|KCNN2|KCNN3|KCNN4|NOS2|NOS3|TRPM2|TRPV5	0.5289	2.2772	1.3802
Diltiazem	HEK293	trt_cp	1.11 µmol/L	24 h	3	122	0.0944	0.108517	Calcium channel blocker	CACNA1C|CYP3A5|CYP3A7|CACNA1S|CACNA2D1|CACNG1|HTR3A|KCNA5	0.5289	2.2753	1.3801
Bortezomib	SKMEL5	trt_cp	2.5 µmol/L	24 h	2	763	0.88	0.828579	NFKB inhibitor|Proteasome inhibitor	PSMB5|PSMB1|PSMB2|CASP3|CYP2C19|NFKB1|PSMA1|PSMA2|PSMA3|PSMA4|PSMA5|PSMA6|PSMA7|PSMA8|PSMB10|PSMB11|PSMB3|PSMB4|PSMB6|PSMB7|PSMB8|PSMB9|PSMD1|PSMD2|RELA	0.5289	2.2746	1.38
Primidone	YAPC	trt_cp	3.33 µmol/L	24 h	3	136	0.1548	0.146719	GABA receptor antagonist	GABRA1|GABRA2|GABRA3|GABRA4|GABRA5|GABRA6|GABRB1|GABRB2|GABRB3|GABRD|GABRE|GABRG1|GABRG2|GABRG3|GABRP|GABRQ|CHRNA4|CHRNA7|GRIA2|GRIK2|SCN10A|SCN11A|SCN1A|SCN2A|SCN3A|SCN4A|SCN5A|SCN7A|SCN8A|SCN9A	0.5288	2.2731	1.3799
Ptb1	HA1E	trt_cp	10 µmol/L	6 h	5	239	0.24	0.242178	AMPK activator	PTPN1	0.5287	2.2645	1.3796
Rosmarinic-Acid	MCF7	trt_cp	10 µmol/L	6 h	3	112	0.24	0.165785	GABA receptor antagonist	MCL1|TYR	0.5287	2.2636	1.3796
Pivmecillinam	MCF7	trt_cp	10 µmol/L	6 h	2	206	0.15	0.17775	Bacterial cell wall synthesis inhibitor	-666	0.5287	2.2637	1.3796
Flutamide	HT29	trt_cp	2.22 µmol/L	24 h	2	656	0.6415	0.655965	Androgen receptor antagonist	AR|CYP2C19|AHR	0.5287	2.2584	1.3795
Pantoprazole	PC3	trt_cp	0.08 µmol/L	24 h	2	102	0.1522	0.125991	Proton pump inhibitor	ATP4A|CYP2C19|CYP3A4	0.5287	2.257	1.3795
Spectinomycin	MCF7	trt_cp	10 µmol/L	24 h	3	169	0.0911	0.125468	Bacterial 30S ribosomal subunit inhibitor	-666	0.5287	2.2596	1.3795
Ite	HT29	trt_cp	10 µmol/L	6 h	5	169	0.08	0.117576	Aryl hydrocarbon receptor agonist	AHR	0.5286	2.2509	1.3793
Gallic-Acid	NEU	trt_cp	10 µmol/L	6 h	3	255	0.35	0.302089	PPAR receptor agonist|Beta amyloid inhibitor	CA1|APP|PPARG|CA12|CA14|CA2|CA4|CA6|CA9|SELP	0.5286	2.247	1.3792
Cgp-13501	A549	trt_cp	10 µmol/L	24 h	2	44	0.1	0.0670744	GABA receptor antagonist	GABBR1	0.5285	2.2453	1.3792
Tolimidone	PC3	trt_cp	0.03 µmol/L	24 h	2	94	0.1063	0.101079	Src activator	LYN|SRC	0.5285	2.245	1.3791
Flurofamide	SKB	trt_cp	10 µmol/L	24 h	3	70	0.14	0.100102	Urease inhibitor	-666	0.5285	2.2419	1.3789
Az-20	HEK293	trt_cp	10 µmol/L	24 h	2	666	0.8799	0.774077	ATR kinase inhibitor	ATR|MTOR	0.5284	2.2407	1.3788
Cinanserin	HT29	trt_cp	10 µmol/L	6 h	4	469	0.16	0.276998	Serotonin receptor antagonist	HTR2A	0.5284	2.2411	1.3788
Mw-Stk33-3B	HT29	trt_cp	10 µmol/L	6 h	5	321	0.13	0.206564	Potassium channel activator	-666	0.5284	2.2397	1.3787
Trazodone	SKB	trt_cp	10 µmol/L	24 h	3	81	0.26	0.146744	Adrenergic receptor antagonist|Serotonin receptor antagonist|Serotonin reuptake inhibitor	SLC6A4|HTR2A|HTR2C|ADRA1A|ADRA2A|HRH1|HTR1A|HTR2B	0.5283	2.239	1.3786
Brd-K59058747	MCF7	trt_cp	10 µmol/L	24 h	2	219	0.2459	0.234656	Mucolytic	ACY1|CHUK|GRIN1|GRIN2A|GRIN2B|GRIN2D|GRIN3A|GSS|IKBKB|RELA|SLC7A11	0.5283	2.2389	1.3786
Mrs-1334	ASC	trt_cp	10 µmol/L	24 h	4	392	0.09	0.189931	Adenosine receptor antagonist	ADORA3	0.5283	2.2392	1.3786
Sr-95639A	ASC	trt_cp	10 µmol/L	24 h	3	316	0.41	0.36397	Acetylcholine receptor agonist	CHRM1	0.5283	2.2386	1.3785
Fluticasone-Propionate	U2OS	trt_cp	4 µmol/L	6 h	2	122	0.27	0.183524	Glucocorticoid receptor agonist	NR3C1|PGR|CYP3A5|CYP3A7|NR3C2|PLA2G4A	0.5283	2.2383	1.3785
Zibotentan	PC3	trt_cp	10 µmol/L	24 h	4	296	0.14	0.205845	Endothelin receptor antagonist	EDNRA	0.5283	2.2387	1.3785
Cefalotin	MCF7	trt_cp	10 µmol/L	6 h	3	331	0.27	0.302292	Bacterial cell wall synthesis inhibitor	-666	0.5283	2.238	1.3784
Tirofiban	THP1	trt_cp	10 µmol/L	24 h	3	100	0.2061	0.145168	Platelet aggregation inhibitor|Structural glycoprotein antagonist	ITGA2B|ITGB3	0.5283	2.2378	1.3784
Taurodeoxycholic-Acid	MCF7	trt_cp	10 µmol/L	6 h	5	336	0.1952	0.258964	Bile acid	-666	0.5282	2.2376	1.3784
Hexamethylenebisacetamide	VCAP	trt_cp	10 µmol/L	24 h	5	86	0.12	0.102724	AKT inhibitor|Differentiation inducer|NFKB inhibitor	AKT1	0.5282	2.2376	1.3784
Azd-8055	SW480	trt_cp	10 µmol/L	6 h	2	153	0.19	0.172406	MTOR inhibitor	MTOR	0.5282	2.2371	1.3783
Finasteride	PC3	trt_cp	2.22 µmol/L	24 h	2	274	0.3555	0.315592	5-alpha reductase inhibitor	SRD5A2|SRD5A1|AR|AKR1D1	0.5282	2.2369	1.3782
Purpurogallin	NEU	trt_cp	10 µmol/L	24 h	3	88	0.13	0.108154	Catechol O methyltransferase inhibitor	BCL2L1	0.5282	2.2365	1.3782
Irsogladine	A549	trt_cp	2.22 µmol/L	24 h	2	95	0.0442	0.0655245	Phosphodiesterase inhibitor	PDE4A	0.5281	2.236	1.3781
Cyclopiazonic-Acid	HCC515	trt_cp	10 µmol/L	24 h	3	108	0.24	0.162798	ATPase inhibitor	ATP2A1	0.5281	2.2355	1.378
Minaprine	HT29	trt_cp	0.04 µmol/L	24 h	2	54	0.1572	0.0931652	Serotonin receptor antagonist	SLC6A4|HTR2B|ACHE|CHRM1|DRD1|DRD2|HTR2A|HTR2C|MAOA	0.5281	2.2358	1.378
Moclobemide	HELA	trt_cp	10 µmol/L	24 h	3	65	0.1805	0.109528	Monoamine oxidase inhibitor	MAOA|CYP2C19|MAOB	0.5281	2.2354	1.3779
Erlotinib	MDAMB231	trt_cp	10 µmol/L	24 h	3	284	0.4813	0.37385	EGFR inhibitor	EGFR|NR1I2	0.528	2.2349	1.3778
Benfluorex	PC3	trt_cp	10 µmol/L	24 h	3	268	0.51	0.373838	Gluconeogenesis inhibitor	HMGCR	0.528	2.2343	1.3776
At-9283	HEPG2	trt_cp	0.37 µmol/L	24 h	3	282	0.47	0.368132	Aurora kinase inhibitor|Abl inhibitor|Bcr-Abl inhibitor|FLT3 inhibitor|JAK inhibitor|Protein kinase inhibitor|Tubulin inhibitor	JAK2|AURKA|AURKB|JAK3|ABL1|BCR|FLT3|RPS6KA6|STK17A	0.528	2.2343	1.3776
Dephostatin	PC3	trt_cp	10 µmol/L	24 h	3	301	0.17	0.228738	Tyrosine phosphatase inhibitor	PTPN1|PTPN6	0.5279	2.2341	1.3776
Baz2-Icr	PC3	trt_cp	1.11 µmol/L	24 h	3	87	0.1	0.094317	Bromodomain inhibitor	ZNF215	0.528	2.2342	1.3776
Ibudilast	U2OS	trt_cp	10 µmol/L	6 h	2	143	0.5	0.270386	Phosphodiesterase inhibitor|Leukotriene receptor antagonist	PDE4A|PDE4B|PDE4C|MIF|PDE10A|PDE4D|TLR4|PDE3A|CYSLTR1|PDE11A|IL1B|IL6|PDE5A	0.5279	2.234	1.3775
Dexketoprofen	NPC	trt_cp	10 µmol/L	24 h	3	281	0.4	0.339011	Cyclooxygenase inhibitor	PTGS2|PTGS1	0.5279	2.234	1.3775
Be-2254	ASC	trt_cp	10 µmol/L	24 h	4	121	0.13	0.126822	Adrenergic receptor antagonist	ADRA1A	0.5279	2.234	1.3775
Ei-273	VCAP	trt_cp	10 µmol/L	6 h	5	254	0.31	0.283745	PKC inhibitor	PRKCA|PRKCG	0.5279	2.2336	1.3774
Praziquantel	YAPC	trt_cp	10 µmol/L	24 h	3	191	0.3079	0.245218	Anthelmintic	-666	0.5279	2.2337	1.3774
Indolophenanthridine	MCF7	trt_cp	10 µmol/L	24 h	4	230	0.38	0.298942	Dopamine receptor agonist	-666	0.5278	2.2334	1.3773
Tadalafil	ASC	trt_cp	10 µmol/L	24 h	4	448	0.22	0.317454	Phosphodiesterase inhibitor	PDE5A|PDE11A	0.5278	2.2332	1.3772
At-7519	A549	trt_cp	0.74 µmol/L	24 h	2	137	0.4071	0.238804	CDK inhibitor|Cell cycle inhibitor	CDK2|CDK1|CDK9|CDK4|CDK5|CDK6	0.5278	2.233	1.3771
As-601245	PHH	trt_cp	10 µmol/L	24 h	3	392	0.57	0.477981	JNK inhibitor	MAPK10|MAPK8|MAPK9	0.5277	2.2329	1.377
Maribavir	YAPC	trt_cp	0.04 µmol/L	24 h	3	91	0.3461	0.179454	Protein kinase inhibitor	PYGM	0.5277	2.2328	1.377
Brd-K42679315	HUH7	trt_cp	8 µmol/L	72 h	3	127	0.33	0.207009	GABA receptor antagonist	APP|GLRA1|GLRB	0.5277	2.2328	1.377
Lenalidomide	THP1	trt_cp	10 µmol/L	24 h	3	125	0.31	0.199052	Carcinogen	CRBN|TNF|CDH5|PTGS2|TNFSF11	0.5277	2.2328	1.377
Fit	HT29	trt_cp	10 µmol/L	6 h	5	226	0.15	0.186179	Opioid receptor agonist	OPRD1	0.5276	2.2322	1.3767
Fti-276	H1299	trt_cp	10 µmol/L	6 h	2	46	0.03	0.0375639	Farnesyltransferase inhibitor	FNTA	0.5276	2.2322	1.3767
Dipropyl-Dopamine	MCF7	trt_cp	10 µmol/L	6 h	3	492	0.64	0.567418	Dopamine receptor agonist	-666	0.5275	2.2318	1.3765
Cgp-52432	HA1E	trt_cp	10 µmol/L	6 h	3	312	0.35	0.33415	GABA receptor antagonist	GABBR1	0.5275	2.2319	1.3765
Brd-K72783841	HA1E	trt_cp	10 µmol/L	6 h	2	85	0.3	0.161473	EGFR inhibitor	EGFR	0.5275	2.2318	1.3764
Nsc-94258	HT29	trt_cp	10 µmol/L	6 h	5	113	0.1	0.10749	Carcinogen	-666	0.5274	2.2315	1.3763
Reversine	ASC	trt_cp	10 µmol/L	24 h	3	281	0.43	0.351494	Aurora kinase inhibitor	AURKB|ADORA3|AURKA|INCENP|MAP2K1	0.5274	2.2313	1.3762
Cytarabine	VCAP	trt_cp	10 µmol/L	24 h	4	392	0.61	0.494468	Ribonucleotide reductase inhibitor	POLA1|POLB|POLD1|POLE	0.5274	2.2311	1.3761
Bongkrek-Acid	NPC	trt_cp	10 µmol/L	24 h	4	185	0.17	0.179325	Mitochondrial inhibitor	SLC25A4	0.5274	2.231	1.3761
Exo-1	HCC515	trt_cp	10 µmol/L	6 h	3	153	0.2	0.176885	ARF inhibitor	-666	0.5273	2.2308	1.376
Bumetanide	ASC	trt_cp	10 µmol/L	24 h	4	229	0.28	0.256052	Solute carrier family member inhibitor	SLC12A1|SLC12A2|CFTR|GPR35|SLC12A4|SLC12A5	0.5273	2.2305	1.3759
Tws-119	SKBR3	trt_cp	10 µmol/L	24 h	3	349	0.59	0.458848	GSK inhibitor	GSK3B|JUN|MYC	0.5273	2.2303	1.3758
Entinostat	U2OS	trt_cp	1.11 µmol/L	24 h	5	426	0.5877	0.505957	HDAC inhibitor	HDAC1|HDAC2|HDAC3|HDAC9	0.5273	2.2302	1.3758
Endo-Iwr-1	PHH	trt_cp	3.33 µmol/L	24 h	3	87	0.55	0.221193	PARP inhibitor	TNKS|TNKS2	0.5273	2.2304	1.3758
Pd-184352	HA1E	trt_cp	2.22 µmol/L	24 h	2	131	0.3232	0.208066	MEK inhibitor	MAP2K1|MAP2K2|MAP3K1|MAP3K2	0.5273	2.2303	1.3758
Gdc-0349	P1A82	trt_cp	0.37 µmol/L	24 h	3	477	0.72	0.592592	PIM inhibitor	PIM3|PIK3CA	0.5272	2.2299	1.3757
Dup-697	PC3	trt_cp	10 µmol/L	6 h	5	380	0.48	0.43186	Cyclooxygenase inhibitor	PTGS2	0.5272	2.2299	1.3757
Pha-665752	HA1E	trt_cp	10 µmol/L	24 h	3	708	0.83	0.775151	MET inhibitor	MET	0.5272	2.2295	1.3756
Doxofylline	MCF10A	trt_cp	0.37 µmol/L	24 h	3	130	0.1987	0.162518	Adenosine receptor antagonist	ADORA1|PDE4A|PDE4B|PDE4C|PDE4D	0.5272	2.2294	1.3756
Iocetamic-Acid	HT29	trt_cp	10 µmol/L	24 h	3	245	0.18	0.212349	Radiopaque medium	-666	0.5272	2.2296	1.3756
Brd-K94919853	MCF7	trt_cp	10 µmol/L	24 h	5	174	0.32	0.238605	Butyrylcholinesterase inhibitor	-666	0.5271	2.2291	1.3755
Penciclovir	YAPC	trt_cp	0.01 µmol/L	24 h	2	105	0.1779	0.138202	DNA inhibitor	-666	0.527	2.2268	1.3751
Tasisulam	MDAMB231	trt_cp	10 µmol/L	24 h	3	208	0.4324	0.303253	Apoptosis stimulant	-666	0.527	2.2268	1.375
Chromanol	MCF7	trt_cp	10 µmol/L	6 h	4	212	0.1115	0.155466	Potassium channel antagonist	-666	0.5269	2.2258	1.3749
Swainsonine	THP1	trt_cp	12 µmol/L	24 h	3	96	0.0414	0.063748	Alpha mannosidase inhibitor	MAN2A1	0.5269	2.2258	1.3749
Pepstatin	A549	trt_cp	10 µmol/L	24 h	3	439	0.58	0.510243	Aspartic protease inhibitor	CTSB|CTSD|CTSL|REN	0.5269	2.2251	1.3748
Dopamine	PC3	trt_cp	0.25 µmol/L	24 h	2	360	0.6351	0.483507	Dopamine receptor agonist	DRD2|DRD1|DRD3|DRD4|DRD5|DBH|HTR1A|HTR7|SLC6A2|SLC6A3|SLC6A4	0.5268	2.2242	1.3747
Eicosatrienoic-Acid	MCF7	trt_cp	10 µmol/L	6 h	4	327	0.28	0.305973	Vasodilator	-666	0.5269	2.2246	1.3747
Cyclosporin-A	NEU	trt_cp	10 µmol/L	24 h	3	217	0.25	0.235521	Calcineurin inhibitor	PPIA|PPP3CA	0.5268	2.2243	1.3747
Proscillaridin	HA1E	trt_cp	10 µmol/L	24 h	2	712	0.87	0.795848	Na/K-ATPase inhibitor	ATP1A1	0.5268	2.2233	1.3746
Metaxalone	VCAP	trt_cp	10 µmol/L	24 h	2	240	0.46	0.335981	Muscle relaxant	-666	0.5268	2.2234	1.3746
Brd-K23875128	HCT116	trt_cp	10 µmol/L	6 h	2	21	0.22	0.0687308	Rho associated kinase inhibitor	-666	0.5268	2.2231	1.3746
Triprolidine	HCC515	trt_cp	10 µmol/L	6 h	2	220	0.18	0.201223	Histamine receptor antagonist	HRH1	0.5268	2.2234	1.3746
Resatorvid	PC3	trt_cp	2.22 µmol/L	24 h	2	149	0.334	0.225578	TLR antagonist	TLR4	0.5268	2.2226	1.3745
Brd-K68144790	SKB	trt_cp	10 µmol/L	24 h	4	48	0.12	0.0767435	Apoptosis stimulant	-666	0.5268	2.2228	1.3745
Brd-K39569857	HA1E	trt_cp	10 µmol/L	24 h	3	478	0.6	0.541527	Nucleophosmin inhibitor	-666	0.5267	2.2199	1.3744
Nikethamide	YAPC	trt_cp	2.22 µmol/L	24 h	2	53	0.2633	0.119452	Immunostimulant	-666	0.5267	2.2213	1.3744
Miglustat	HUH7	trt_cp	15 µmol/L	72 h	3	89	0.08	0.0853239	Glycosylation inhibitor	UGCG|GAA|SLC5A4	0.5267	2.2208	1.3744
Lawsone	HCC515	trt_cp	10 µmol/L	24 h	3	542	0.67	0.609351	Coloring agent	-666	0.5267	2.2194	1.3743
Vortioxetine	A375	trt_cp	10 µmol/L	24 h	3	255	0.4389	0.338286	Serotonin receptor agonist|Serotonin receptor antagonist	HTR1A|HTR1B|HTR7|SLC6A4|HTR1D|CYP2B6|CYP2C19|CYP2C8|CYP3A5|HTR2A|HTR2C|HTR3A|HTR5A|HTR6	0.5267	2.2177	1.3743
Lobaric-Acid	HT29	trt_cp	10 µmol/L	24 h	3	136	0.1	0.117923	Tyrosine phosphatase inhibitor	PTPN1	0.5267	2.2187	1.3743
Calcitriol	HA1E	trt_cp	1.11 µmol/L	24 h	3	287	0.5267	0.393145	Vitamin D receptor agonist	VDR|CYP3A5	0.5266	2.2151	1.3742
Daunorubicin	MCF7	trt_cp	1.11 µmol/L	24 h	4	742	0.824	0.790672	RNA synthesis inhibitor|Topoisomerase inhibitor	TOP2A|TOP2B	0.5266	2.208	1.374
Biib-021	SKB	trt_cp	10 µmol/L	24 h	4	487	0.41	0.451842	HSP inhibitor	AOX1|HSP90AA1	0.5266	2.2083	1.374
Zonisamide	MCF7	trt_cp	10 µmol/L	6 h	3	141	0.25	0.18985	Sodium channel inhibitor|Calcium channel blocker	SCN1A|CA1|CA12|CA7|SCN11A|SCN2A|SCN3A|SCN4A|SCN5A|SCN9A|CA10|CA11|CA13|CA14|CA2|CA3|CA4|CA5A|CA5B|CA6|CA8|CA9|CACNA1G|CACNA1H|CACNA1I|MAOA|MAOB|SCN10A|SCN1B|SCN2B|SCN3B|SCN4B|SCN7A|SCN8A	0.5266	2.2079	1.374
Dinaciclib	HUVEC	trt_cp	0.04 µmol/L	24 h	2	740	0.7651	0.760861	CDK inhibitor	CDK1|CDK2|CDK9|CDK5|CCNT1	0.5265	2.2063	1.3739
Bicalutamide	A549	trt_cp	10 µmol/L	24 h	3	139	0.32	0.213262	Androgen receptor antagonist	AR|CYP2C19	0.5265	2.2065	1.3739
Triflupromazine	JURKAT	trt_cp	0.03 µmol/L	24 h	2	69	0.1129	0.0892487	Dopamine receptor antagonist	DRD2|HTR2B|CHRNA7|CHRM1|CHRM2|DRD1	0.5265	2.2067	1.3739
Gossypol	MINO	trt_cp	10 µmol/L	24 h	2	476	0.7464	0.602726	BCL inhibitor|MCL1 inhibitor	BCL2|BCL2L1|MCL1|BCL2L2|CTGF|EGF	0.5265	2.204	1.3738
Bemesetron	HA1E	trt_cp	10 µmol/L	24 h	2	432	0.23	0.31874	Serotonin receptor antagonist	HTR3A|HTR3B	0.5265	2.2029	1.3738
Acifran	JURKAT	trt_cp	0.74 µmol/L	24 h	2	82	0.1048	0.0937385	Cholesterol inhibitor	HCAR2|HCAR3	0.5265	2.204	1.3738
At-7519	VCAP	trt_cp	10 µmol/L	6 h	2	435	0.47	0.457219	CDK inhibitor|Cell cycle inhibitor	CDK2|CDK1|CDK9|CDK4|CDK5|CDK6	0.5264	2.1985	1.3736
Oxindole-I	VCAP	trt_cp	10 µmol/L	24 h	5	500	0.3257	0.40806	VEGFR inhibitor	-666	0.5264	2.1988	1.3736
Dexniguldipine	YAPC	trt_cp	10 µmol/L	24 h	3	388	0.5283	0.457812	Calmodulin inhibitor	CALM1|PRKCA|ADORA3	0.5264	2.1983	1.3735
Quinapril	HUH7	trt_cp	8 µmol/L	72 h	3	102	0.14	0.120836	ACE inhibitor	ACE	0.5264	2.1977	1.3735
Nisoxetine	MCF7	trt_cp	10 µmol/L	24 h	2	279	0.37	0.324888	Norepinephrine inhibitor	SLC6A2|SLC6A3|SLC6A4	0.5264	2.1976	1.3734
Raloxifene	HUH7	trt_cp	6.66 µmol/L	72 h	3	170	0.14	0.155998	Estrogen receptor antagonist|Selective estrogen receptor modulator (SERM)	ESR1|ESR2|ACVRL1|ENG	0.5263	2.1974	1.3734
Acitretin	HA1E	trt_cp	10 µmol/L	6 h	3	294	0.08	0.155078	Retinoid receptor agonist	RARA|RXRG|RARB|RARG|RBP1|RXRA|RXRB|STAT3	0.5264	2.1976	1.3734
[truncated: 1,230 more rows]

## Sheet: Table S5 
Table S5: Prediction of potential compounds using pharmaco-transcriptomic data obtained from Drugbank and intersection of CMap and Drugbank
Intersection of Cmap and Drugbank Pharmaco-transcriptomics	Count in Cmap	Count in Drugbank	Mechanisms of Action (MoA)	Change
Doxorubicin	7	3	Topoisomerase inhibitor	Increase expression of up-regulated genes
Daunorubicin	7	1	Topoisomerase inhibitor	Increase expression of up-regulated genes
Dactinomycin	4	2	RNA polymerase inhibitor	Increase expression of up-regulated genes
Entinostat	3	10	HDAC inhibitor	Increase expression of up-regulated genes
Quercetin	3	5	Polar auxin transport inhibitor	Increase expression of up-regulated genes
Camptothecin	3	1	Topoisomerase inhibitor	Increase expression of up-regulated genes
Dasatinib	3	1	KIT inhibitor|Bcr-Abl inhibitor|Ephrin inhibitor|PDGFR inhibitor|Src inhibitor|Tyrosine kinase inhibitor	Increase expression of up-regulated genes
Methotrexate	2	9	Dihydrofolate reductase inhibitor	Increase expression of up-regulated genes
Curcumin	2	5	Cyclooxygenase inhibitor|Histone acetyltransferase inhibitor|Lipoxygenase inhibitor|NFKB inhibitor	Increase expression of up-regulated genes
Azacitidine	2	4	DNA methyltransferase inhibitor	Increase expression of up-regulated genes
Cytarabine	2	1	Ribonucleotide reductase inhibitor	Increase expression of up-regulated genes
Etoposide	2	1	Topoisomerase inhibitor	Increase expression of up-regulated genes
Ifosfamide	2	1	DNA alkylating agent	Increase expression of up-regulated genes
Vincristine	1	21	mitosis inhibitor	Increase expression of up-regulated genes
Calcitriol	1	15	Vitamin D receptor agonist|NFKB inhibitor	Increase expression of up-regulated genes
Bortezomib	1	8	NFKB inhibitor|Proteasome inhibitor	Increase expression of up-regulated genes
Fluorouracil	1	3	Thymidylate synthase inhibitor	Increase expression of up-regulated genes
Fenretinide	1	2	Apoptosis stimulant|Retinoid receptor agonist	Increase expression of up-regulated genes
Irinotecan	1	2	Topoisomerase inhibitor	Increase expression of up-regulated genes
Dacarbazine	1	1	DNA alkylating agent	Increase expression of up-regulated genes
Calcitriol	3	6	Vitamin D receptor agonist	Decrease expression of down-regulated genes
Melatonin	3	1	Melatonin receptor agonist|Nitric oxide synthase inhibitor	Decrease expression of down-regulated genes
Tretinoin	2	17	Retinoid receptor agonist|Retinoid receptor ligand	Decrease expression of down-regulated genes
Simvastatin	2	2	HMGCR inhibitor	Decrease expression of down-regulated genes
Tamoxifen	2	2	Estrogen receptor antagonist|Selective estrogen receptor modulator (SERM)	Decrease expression of down-regulated genes
Gemcitabine	2	1	Ribonucleoside reductase inhibitor	Decrease expression of down-regulated genes
Piroxicam	2	1	Cyclooxygenase inhibitor	Decrease expression of down-regulated genes
Quercetin	1	8	Polar auxin transport inhibitor	Decrease expression of down-regulated genes
Estradiol	1	6	Estrogen receptor agonist	Decrease expression of down-regulated genes
Progesterone	1	4	Progesterone receptor agonist	Decrease expression of down-regulated genes
Vorinostat	1	4	HDAC inhibitor	Decrease expression of down-regulated genes
Carmustine	1	3	DNA alkylating agent|DNA inhibitor	Decrease expression of down-regulated genes
Dexamethasone	1	3	Glucocorticoid receptor agonist|Corticosteroid agonist|Cytochrome P450 inhibitor	Decrease expression of down-regulated genes
Isotretinoin	1	3	Retinoid receptor agonist	Decrease expression of down-regulated genes
Alitretinoin	1	2	Retinoid receptor agonist	Decrease expression of down-regulated genes
Cytarabine	1	2	Ribonucleotide reductase inhibitor	Decrease expression of down-regulated genes
Mitoxantrone	1	2	Topoisomerase inhibitor	Decrease expression of down-regulated genes
Capsaicin	1	1	TRPV agonist	Decrease expression of down-regulated genes
Clozapine	1	1	Serotonin receptor antagonist|Dopamine receptor antagonist	Decrease expression of down-regulated genes
Fenretinide	1	1	Apoptosis stimulant|Retinoid receptor agonist	Decrease expression of down-regulated genes
Fulvestrant	1	1	Estrogen receptor antagonist	Decrease expression of down-regulated genes
Ibuprofen	1	1	Cyclooxygenase inhibitor	Decrease expression of down-regulated genes
Liothyronine	1	1	Thyroid hormone stimulant	Decrease expression of down-regulated genes
Mifepristone	1	1	Glucocorticoid receptor antagonist|Progesterone receptor antagonist	Decrease expression of down-regulated genes
Rofecoxib	1	1	Cyclooxygenase inhibitor	Decrease expression of down-regulated genes
Zidovudine	1	1	Reverse transcriptase inhibitor	Decrease expression of down-regulated genes

## Sheet: Table S6
Table S5: Prediction of potential compounds using pharmaco-proteomic data obtained from Drugbank and DGIdb
Gene	Regulation type	Drug name	Interaction type	Interaction score	Source in DGIdb	Intersect with drugbank Pharmaco-proteomics
NPC1L1	Downregulated at transcript level in pan-cancers	Ezetimibe	Inhibitor	175.04	ChemblInteractions	P
NTRK2	Downregulated at transcript level in pan-cancers	Hesperadin	Inhibitor	0.04	DrugTargetCommons	P
KCNQ2	Downregulated at transcript level in pan-cancers	Linopirdine	Inhibitor	1.01	GuideToPharmacology	P
CACNA1G	Downregulated at transcript level in pan-cancers	Phensuximide	Blocker	1.06	ChemblInteractions	P
HBA2	Downregulated at transcript level in pan-cancers	Efaproxiral	Negative modulator	31.83	ChemblInteractions	P
NPC1L1	Downregulated at transcript level in pan-cancers	Ezetimibe	Antagonist	175.04	GuideToPharmacology	P
KCNK3	Downregulated at transcript level in pan-cancers	Anandamide	Blocker	0.5	GuideToPharmacology
CACNA1G	Downregulated at transcript level in pan-cancers	Anandamide	Blocker	0.2	GuideToPharmacology
CACNA2D2	Downregulated at transcript level in pan-cancers	Bepridil Hydrochloride	Blocker	0.25	ChemblInteractions
CACNA1G	Downregulated at transcript level in pan-cancers	Bepridil Hydrochloride	Blocker	0.13	ChemblInteractions
KCNH6	Downregulated at transcript level in pan-cancers	Dalfampridine	Blocker	0.37	ChemblInteractions
KCNQ2	Downregulated at transcript level in pan-cancers	Dalfampridine	Blocker	0.16	ChemblInteractions
KCNH6	Downregulated at transcript level in pan-cancers	Guanidine Hydrochloride	Blocker	0.41	ChemblInteractions
KCNQ2	Downregulated at transcript level in pan-cancers	Guanidine Hydrochloride	Blocker	0.18	ChemblInteractions
KCNH6	Downregulated at transcript level in pan-cancers	Nerispirdine	Blocker	0.32	ChemblInteractions
KCNQ2	Downregulated at transcript level in pan-cancers	Nerispirdine	Blocker	0.14	ChemblInteractions
KCNH6	Downregulated at transcript level in pan-cancers	Tedisamil	Blocker	0.41	ChemblInteractions
KCNQ2	Downregulated at transcript level in pan-cancers	Tedisamil	Blocker	0.18	ChemblInteractions
NTRK2	Downregulated at transcript level in pan-cancers	Altiratinib	Inhibitor	0.18	ChemblInteractions
CHRNB2	Downregulated at transcript level in pan-cancers	Dexmecamylamine	Antagonist	5.97	ChemblInteractions
KCNK3	Downregulated at transcript level in pan-cancers	Doxapram Hydrochloride	Blocker	3.98	ChemblInteractions
IGF2	Downregulated at transcript level in pan-cancers	Dusigitumab	Inhibitor	4.55	ChemblInteractions
CACNA1G	Downregulated at transcript level in pan-cancers	Ethosuximide	Blocker	5.09	ChemblInteractions
KCNQ2	Downregulated at transcript level in pan-cancers	Ezogabine	Blocker	14.14	ChemblInteractions
TPH1	Downregulated at transcript level in pan-cancers	Fenclonine	Inhibitor	1.33	GuideToPharmacology
TPH1	Downregulated at transcript level in pan-cancers	Fenfluramine	Inhibitor	2.65	GuideToPharmacology
NTRK2	Downregulated at transcript level in pan-cancers	Lestaurtinib	Inhibitor	0.28	ChemblInteractions
NTRK2	Downregulated at transcript level in pan-cancers	Loxo-101	Inhibitor	2.48	ChemblInteractions
CACNA1G	Downregulated at transcript level in pan-cancers	Methsuximide	Blocker	6.37	ChemblInteractions
CACNA1G	Downregulated at transcript level in pan-cancers	Mibefradil	Blocker	1.31	GuideToPharmacology
CACNA1G	Downregulated at transcript level in pan-cancers	Mibefradil Dihydrochloride	Blocker	0.45	ChemblInteractions
KCNK2	Downregulated at transcript level in pan-cancers	Norfluoxetine	Inhibitor	3.18	GuideToPharmacology
CACNA1G	Downregulated at transcript level in pan-cancers	Paramethadione	Blocker	2.12	ChemblInteractions
NTRK2	Downregulated at transcript level in pan-cancers	Plx-7486	Inhibitor	0.35	ChemblInteractions
NTRK2	Downregulated at transcript level in pan-cancers	Repotrectinib	Inhibitor	0.24	GuideToPharmacology
TPH1	Downregulated at transcript level in pan-cancers	Rodatristat	Inhibitor	2.65	GuideToPharmacology
NTRK2	Downregulated at transcript level in pan-cancers	Selitrectinib	Inhibitor	0.47	GuideToPharmacology
TPH1	Downregulated at transcript level in pan-cancers	Telotristat	Inhibitor	2.65	ChemblInteractions
TPH1	Downregulated at transcript level in pan-cancers	Telotristat Ethyl	Inhibitor	5.3	ChemblInteractions
CACNA1G	Downregulated at transcript level in pan-cancers	Trimethadione	Blocker	7.16	ChemblInteractions
IL2RB	Upregulated at transcript level in pan-cancers	Bempegaldesleukin	Agonist	10.61	GuideToPharmacology
